# Supplementary material for: Poly[[tetra­aquatetrakis­[μ3-5-(pyridine-4-carboxamido)­isophthalato]cobalt(II)digadolinium(III)] tetra­hydrate]
Source: Acta Crystallogr Sect E Struct Rep Online. 2011 Sep 30;67(Pt 10):m1431–2. doi: 10.1107/S1600536811038074 (PMC3201412; doi:10.1107/S1600536811038074)
Supplement: Supplementary file 1 [file e-67-m1431-sup1.cif]

##############################################################################
#                                                                            #
# This CIF contains the data in a paper accepted for publication in          #
# Acta Crystallographica Section E. It conforms to the requirements of       #
# Notes for Authors for Acta Crystallographica Section E, and has been       #
# peer reviewed under the auspices of the IUCr Commission on Journals.       #
#                                                                            #
# Full details of the Crystallographic Information File format               #
# are given in the paper "The Crystallographic Information File (CIF):       #
# a New Standard Archive File for Crystallography" by S. R. Hall, F. H.      #
# Allen and I. D. Brown [Acta Cryst. (1991), A47, 655-685].                  #
#                                                                            #
# The current version of the core CIF dictionary is obtainable from          #
# ftp://ftp.iucr.org/pub/cif_core.dic.                                       #
#                                                                            #
# Software is freely available for graphical display of the structure(s)     #
# in this CIF. For information consult the CIF software page                 #
# http://www.iucr.org/resources/cif/software.                                #
#                                                                            #
# This file may be used for bona fide research purposes within the           #
# scientific community so long as proper attribution is given to the journal # 
# article from which it was obtained.                                        #
#                                                                            #
##############################################################################
data_global
_audit_creation_method     'form.cif (version 2.0)'
_journal_data_validation_number     ?
_journal_date_recd_electronic     2011-09-16
_journal_date_accepted     2011-09-18
_journal_name_full     'Acta Crystallographica, Section E'
_journal_year     2011
_journal_volume     67
_journal_issue     10
_journal_page_first     m1431
_journal_page_last     m1432
_journal_paper_category     QM
_journal_coeditor_code     XU5327
_publ_contact_author_name     'Dr. Man-Sheng Chen'
_publ_contact_author_address
;
      Department of Chemistry and Materials Science
      Hengyang, Hunan 421008, China
;
_publ_contact_author_email     'cmsniu@163.com'
_publ_contact_author_fax     '86 734 8484911'
_publ_contact_author_phone     '86 734 8484932'
_publ_section_title
;\
Poly[[tetraaquatetrakis[\m~3~-5-(pyridine-4-carboxamido)isophthalato]cobalt(II)\
digadolinium(III)] tetrahydrate]
;
loop_
    _publ_author_name
    _publ_author_address
    'Yi-Fang Deng'
;
      Key Laboratory of Functional Organometallic Materials,
      Hengyang Normal University,
      Department of Chemistry and Materials Science
      Hengyang, Hunan 421008, People's Republic of China
;
    'Man-Sheng Chen'
;
      Key Laboratory of Functional Organometallic Materials,
      Hengyang Normal University,
      Department of Chemistry and Materials Science
      Hengyang, Hunan 421008, People's Republic of China
;
    'Chun-Hua Zhang'
;
      Key Laboratory of Functional Organometallic Materials,
      Hengyang Normal University,
      Department of Chemistry and Materials Science
      Hengyang, Hunan 421008, People's Republic of China
;
    'Dai-Zhi Kuang'
;
      Key Laboratory of Functional Organometallic Materials,
      Hengyang Normal University,
      Department of Chemistry and Materials Science
      Hengyang, Hunan 421008, People's Republic of China
;
data_I
_audit_creation_method     SHELXL-97
_chemical_name_systematic
;
Poly[[tetraaquatetrakis[\m~3~-5-(pyridine-4-
carboxamido)isophthalato]cobalt(II)digadolinium(III)] tetrahydrate]
;
_chemical_name_common     ?
_chemical_formula_moiety     'C56 H40 Co Gd2 N8 O24, 4(H2 O)'
_chemical_formula_sum     'C56 H48 Co Gd2 N8 O28'
_chemical_formula_iupac     '[Co Gd2 (C14 H8 N2 O5)4 (H2 O)4], 4H2 O'
_chemical_formula_weight     1654.45
_chemical_melting_point     ?
_symmetry_cell_setting     triclinic
_symmetry_space_group_name_H-M     'P -1'
_symmetry_space_group_name_Hall     '-P 1'
loop_
    _symmetry_equiv_pos_as_xyz
    'x, y, z'
    '-x, -y, -z'
_cell_length_a     10.1457(14)
_cell_length_b     10.8728(15)
_cell_length_c     13.7552(19)
_cell_angle_alpha     79.123(2)
_cell_angle_beta     78.844(3)
_cell_angle_gamma     86.317(2)
_cell_volume     1461.3(3)
_cell_formula_units_Z     1
_cell_measurement_reflns_used     5652
_cell_measurement_theta_min     2.66
_cell_measurement_theta_max     28.15
_cell_measurement_temperature     293(2)
_exptl_crystal_description     block
_exptl_crystal_colour     pink
_exptl_crystal_size_max     0.20
_exptl_crystal_size_mid     0.16
_exptl_crystal_size_min     0.10
_exptl_crystal_density_diffrn     1.880
_exptl_crystal_density_meas     ?
_exptl_crystal_density_method     'not measured'
_exptl_crystal_F_000     819
_exptl_absorpt_coefficient_mu     2.624
_exptl_absorpt_correction_type     multi-scan
_exptl_absorpt_process_details     '(SADABS; Bruker, 2001)'
_exptl_absorpt_correction_T_min     0.6219
_exptl_absorpt_correction_T_max     0.7793
_exptl_special_details     ?
_diffrn_ambient_temperature     293(2)
_diffrn_radiation_type     MoK\a
_diffrn_radiation_wavelength     0.71073
_diffrn_radiation_source     'fine-focus sealed tube'
_diffrn_radiation_monochromator     graphite
_diffrn_measurement_device_type     'Bruker SMART 1000 CCD area-detector'
_diffrn_measurement_method     '\f and \w scans'
_diffrn_detector_area_resol_mean     ?
_diffrn_reflns_number     7307
_diffrn_reflns_av_R_equivalents     0.0449
_diffrn_reflns_av_sigmaI/netI     0.0662
_diffrn_reflns_theta_min     2.05
_diffrn_reflns_theta_max     25.02
_diffrn_reflns_theta_full     25.02
_diffrn_measured_fraction_theta_max     0.982
_diffrn_measured_fraction_theta_full     0.982
_diffrn_reflns_limit_h_min     -12
_diffrn_reflns_limit_h_max     10
_diffrn_reflns_limit_k_min     -12
_diffrn_reflns_limit_k_max     12
_diffrn_reflns_limit_l_min     -15
_diffrn_reflns_limit_l_max     16
_diffrn_standards_number     ?
_diffrn_standards_interval_count     ?
_diffrn_standards_interval_time     ?
_diffrn_standards_decay_%     ?
_refine_special_details
;
Refinement of <i>F</i>^2^ against ALL reflections. The weighted <i>R</i>-factor
<i>wR</i> and goodness of fit <i>S</i> are based on <i>F</i>^2^, conventional
<i>R</i>-factors <i>R</i> are based on <i>F</i>, with <i>F</i> set to zero for
negative <i>F</i>^2^. The threshold expression of <i>F</i>^2^ >
\s(<i>F</i>^2^) is used only for calculating <i>R</i>-factors(gt) <i>etc</i>.
and is not relevant to the choice of reflections for refinement.
<i>R</i>-factors based on <i>F</i>^2^ are statistically about twice as large
as those based on <i>F</i>, and <i>R</i>- factors based on ALL data will be
even larger.
;
_reflns_number_total     5053
_reflns_number_gt     4462
_reflns_threshold_expression     >2sigma(I)
_refine_ls_structure_factor_coef     Fsqd
_refine_ls_matrix_type     full
_refine_ls_R_factor_all     0.0356
_refine_ls_R_factor_gt     0.0313
_refine_ls_wR_factor_gt     0.0688
_refine_ls_wR_factor_ref     0.0699
_refine_ls_goodness_of_fit_ref     0.995
_refine_ls_restrained_S_all     1.079
_refine_ls_number_reflns     5053
_refine_ls_number_parameters     430
_refine_ls_number_restraints     1
_refine_ls_hydrogen_treatment     constr
_refine_ls_weighting_scheme     calc
_refine_ls_weighting_details
         'calc w=1/[\s^2^(Fo^2^)+(0.0217P)^2^+0.0000P] where P=(Fo^2^+2Fc^2^)/3'
_atom_sites_solution_hydrogens     geom
_atom_sites_solution_primary     direct
_atom_sites_solution_secondary     difmap
_refine_ls_shift/su_max     0.001
_refine_ls_shift/su_mean     0.000
_refine_diff_density_max     1.230
_refine_diff_density_min     -0.877
_refine_ls_extinction_method     none
_refine_ls_extinction_coef     ?
loop_
    _atom_type_symbol
    _atom_type_description
    _atom_type_scat_dispersion_real
    _atom_type_scat_dispersion_imag
    _atom_type_scat_source
    'C' 'C' 0.0033 0.0016
                         'International Tables Vol C Tables 4.2.6.8 and 6.1.1.4'
    'H' 'H' 0.0000 0.0000
                         'International Tables Vol C Tables 4.2.6.8 and 6.1.1.4'
    'Co' 'Co' 0.3494 0.9721
                         'International Tables Vol C Tables 4.2.6.8 and 6.1.1.4'
    'Gd' 'Gd' -0.1653 3.9035
                         'International Tables Vol C Tables 4.2.6.8 and 6.1.1.4'
    'N' 'N' 0.0061 0.0033
                         'International Tables Vol C Tables 4.2.6.8 and 6.1.1.4'
    'O' 'O' 0.0106 0.0060
                         'International Tables Vol C Tables 4.2.6.8 and 6.1.1.4'
_computing_data_collection     'SMART (Bruker, 2007)'
_computing_cell_refinement     'SAINT (Bruker, 2007)'
_computing_data_reduction     'SAINT (Bruker, 2007)'
_computing_structure_solution     'SHELXTL (Sheldrick, 2008)'
_computing_structure_refinement     'SHELXTL (Sheldrick, 2008)'
_computing_molecular_graphics     'SHELXTL (Sheldrick, 2008)'
_computing_publication_material     'SHELXTL (Sheldrick, 2008)'
loop_
    _atom_site_type_symbol
    _atom_site_label
    _atom_site_fract_x
    _atom_site_fract_y
    _atom_site_fract_z
    _atom_site_U_iso_or_equiv
    _atom_site_adp_type
    _atom_site_calc_flag
    _atom_site_refinement_flags
    _atom_site_occupancy
    _atom_site_symmetry_multiplicity
    _atom_site_disorder_assembly
    _atom_site_disorder_group
    Co Co1 1.0000 0.5000 0.5000 0.0225(2) Uani d S 1 2 . .
    Gd Gd1 0.68073(2) 0.07754(2) 0.702891(17) 0.01596(9) Uani d . 1 1 . .
    C C1 0.7021(5) 0.4733(4) 0.7262(4) 0.0203(11) Uani d . 1 1 . .
    C C2 0.6789(5) 0.4174(5) 0.8277(3) 0.0204(11) Uani d . 1 1 . .
    H H2 0.6736 0.3308 0.8458 0.024 Uiso calc R 1 1 . .
    C C3 0.6639(4) 0.4907(4) 0.9019(3) 0.0193(11) Uani d . 1 1 . .
    C C4 0.6653(4) 0.6204(4) 0.8743(4) 0.0197(11) Uani d . 1 1 . .
    H H4 0.6539 0.6703 0.9235 0.024 Uiso calc R 1 1 . .
    C C5 0.6838(5) 0.6749(4) 0.7734(3) 0.0173(11) Uani d . 1 1 . .
    C C6 0.7035(5) 0.6027(4) 0.6993(4) 0.0209(11) Uani d . 1 1 . .
    H H6 0.7176 0.6405 0.6317 0.025 Uiso calc R 1 1 . .
    C C7 0.6865(5) 0.8143(4) 0.7469(4) 0.0193(11) Uani d . 1 1 . .
    C C8 0.7333(5) 0.3940(5) 0.6454(4) 0.0221(11) Uani d . 1 1 . .
    C C9 0.6653(5) 0.4830(5) 1.0810(4) 0.0290(13) Uani d . 1 1 . .
    C C10 0.6520(5) 0.4000(5) 1.1831(4) 0.0254(12) Uani d . 1 1 . .
    C C11 0.6510(5) 0.2702(5) 1.2015(4) 0.0302(13) Uani d . 1 1 . .
    H H11 0.6536 0.2269 1.1489 0.036 Uiso calc R 1 1 . .
    C C12 0.6462(5) 0.2065(5) 1.2977(4) 0.0354(14) Uani d . 1 1 . .
    H H12 0.6463 0.1195 1.3083 0.042 Uiso calc R 1 1 . .
    C C13 0.6398(6) 0.3854(6) 1.3606(4) 0.0395(15) Uani d . 1 1 . .
    H H13 0.6347 0.4256 1.4152 0.047 Uiso calc R 1 1 . .
    C C14 0.6451(6) 0.4584(6) 1.2657(4) 0.0356(14) Uani d . 1 1 . .
    H H14 0.6442 0.5454 1.2574 0.043 Uiso calc R 1 1 . .
    C C15 1.0257(5) 0.1207(4) 0.8319(4) 0.0196(11) Uani d . 1 1 . .
    C C16 1.1577(5) 0.1051(4) 0.7839(4) 0.0224(11) Uani d . 1 1 . .
    H H16 1.1755 0.0884 0.7186 0.027 Uiso calc R 1 1 . .
    C C17 1.2619(5) 0.1141(5) 0.8325(4) 0.0205(11) Uani d . 1 1 . .
    C C18 1.2342(5) 0.1428(4) 0.9300(4) 0.0219(11) Uani d . 1 1 . .
    H H18 1.3043 0.1485 0.9634 0.026 Uiso calc R 1 1 . .
    C C19 1.1033(5) 0.1625(5) 0.9764(4) 0.0222(11) Uani d . 1 1 . .
    C C20 0.9992(5) 0.1483(5) 0.9280(4) 0.0218(11) Uani d . 1 1 . .
    H H20 0.9107 0.1574 0.9603 0.026 Uiso calc R 1 1 . .
    C C21 0.9089(5) 0.1090(4) 0.7833(4) 0.0209(11) Uani d . 1 1 . .
    C C22 1.4062(5) 0.0983(5) 0.7846(4) 0.0230(12) Uani d . 1 1 . .
    C C23 0.9939(5) 0.2964(5) 1.0919(4) 0.0265(12) Uani d . 1 1 . .
    C C24 0.9909(5) 0.3393(5) 1.1902(4) 0.0257(12) Uani d . 1 1 . .
    C C25 0.9824(5) 0.2572(5) 1.2814(4) 0.0269(12) Uani d . 1 1 . .
    H H25 0.9817 0.1711 1.2846 0.032 Uiso calc R 1 1 . .
    C C26 0.9752(5) 0.3078(5) 1.3671(4) 0.0277(13) Uani d . 1 1 . .
    H H26 0.9670 0.2532 1.4286 0.033 Uiso calc R 1 1 . .
    C C27 0.9848(5) 0.5065(5) 1.2779(4) 0.0281(13) Uani d . 1 1 . .
    H H27 0.9861 0.5923 1.2761 0.034 Uiso calc R 1 1 . .
    C C28 0.9885(5) 0.4655(5) 1.1898(4) 0.0271(12) Uani d . 1 1 . .
    H H28 0.9895 0.5225 1.1301 0.033 Uiso calc R 1 1 . .
    N N1 0.6472(4) 0.4306(4) 1.0036(3) 0.0218(10) Uani d . 1 1 . .
    H H1 0.6233 0.3539 1.0173 0.026 Uiso calc R 1 1 . .
    N N2 0.6415(5) 0.2612(5) 1.3771(3) 0.0371(12) Uani d . 1 1 . .
    N N3 1.0794(4) 0.2000(4) 1.0720(3) 0.0239(10) Uani d . 1 1 . .
    H H3 1.1204 0.1604 1.1183 0.029 Uiso calc R 1 1 . .
    N N4 0.9793(4) 0.4299(4) 1.3671(3) 0.0246(10) Uani d . 1 1 . .
    O O1 0.8077(3) 0.4368(3) 0.5644(2) 0.0302(9) Uani d . 1 1 . .
    O O2 0.6813(4) 0.2877(3) 0.6641(3) 0.0322(9) Uani d . 1 1 . .
    O O3 0.6714(4) 0.8704(3) 0.6616(3) 0.0351(10) Uani d . 1 1 . .
    O O4 0.7066(4) 0.8773(3) 0.8103(3) 0.0358(10) Uani d . 1 1 . .
    O O5 0.6911(5) 0.5913(4) 1.0738(3) 0.0564(13) Uani d . 1 1 . .
    O O6 0.9267(3) 0.0946(3) 0.6916(3) 0.0312(9) Uani d . 1 1 . .
    O O7 0.7925(3) 0.1148(3) 0.8335(2) 0.0242(8) Uani d . 1 1 . .
    O O8 1.4396(3) 0.0994(4) 0.6915(3) 0.0301(9) Uani d . 1 1 . .
    O O9 1.4954(3) 0.0854(4) 0.8378(3) 0.0413(11) Uani d . 1 1 . .
    O O10 0.9241(4) 0.3512(4) 1.0332(3) 0.0392(10) Uani d . 1 1 . .
    O O1W 0.9258(4) 0.6827(3) 0.4333(3) 0.0329(9) Uani d D 1 1 . .
    H H1WB 0.8653 0.7196 0.4704 0.039 Uiso d R 1 1 . .
    H H1WA 0.9888 0.7243 0.3993 0.039 Uiso d RD 1 1 . .
    O O2W 0.7218(4) 0.0952(3) 0.5257(3) 0.0404(10) Uani d . 1 1 . .
    H H2WA 0.6782 0.0365 0.5148 0.048 Uiso d R 1 1 . .
    H H2WB 0.6868 0.1627 0.4982 0.048 Uiso d R 1 1 . .
    O O3W 0.3006(4) 0.1662(5) 0.5329(3) 0.0747(16) Uani d . 1 1 . .
    H H3WA 0.3248 0.1472 0.4746 0.090 Uiso d R 1 1 . .
    H H3WB 0.3576 0.1389 0.5703 0.090 Uiso d R 1 1 . .
    O O4W 0.4138(5) 0.8385(4) 0.9854(3) 0.0680(15) Uani d . 1 1 . .
    H H4WA 0.4328 0.9019 0.9390 0.082 Uiso d R 1 1 . .
    H H4WB 0.4384 0.8526 1.0379 0.082 Uiso d R 1 1 . .
loop_
    _atom_site_aniso_label
    _atom_site_aniso_U_11
    _atom_site_aniso_U_22
    _atom_site_aniso_U_33
    _atom_site_aniso_U_12
    _atom_site_aniso_U_13
    _atom_site_aniso_U_23
    Co1 0.0265(6) 0.0248(6) 0.0171(5) -0.0039(4) -0.0018(4) -0.0071(4)
    Gd1 0.01600(14) 0.01569(14) 0.01703(14) -0.00071(9) -0.00433(10) -0.00367(9)
    C1 0.021(3) 0.020(3) 0.020(3) -0.001(2) -0.004(2) -0.002(2)
    C2 0.021(3) 0.017(3) 0.020(3) -0.002(2) 0.001(2) 0.000(2)
    C3 0.013(3) 0.025(3) 0.018(3) 0.001(2) -0.001(2) 0.001(2)
    C4 0.016(3) 0.022(3) 0.022(3) 0.001(2) -0.006(2) -0.004(2)
    C5 0.015(3) 0.015(3) 0.020(3) -0.003(2) -0.003(2) -0.001(2)
    C6 0.020(3) 0.021(3) 0.019(3) -0.002(2) -0.002(2) -0.001(2)
    C7 0.017(3) 0.019(3) 0.023(3) 0.001(2) -0.006(2) -0.006(2)
    C8 0.021(3) 0.020(3) 0.025(3) 0.003(2) -0.009(2) -0.002(2)
    C9 0.028(3) 0.033(3) 0.025(3) -0.002(3) -0.002(2) -0.002(2)
    C10 0.018(3) 0.033(3) 0.024(3) -0.002(2) -0.005(2) -0.001(2)
    C11 0.036(3) 0.030(3) 0.026(3) -0.006(3) -0.009(3) -0.001(2)
    C12 0.039(4) 0.032(3) 0.034(3) -0.011(3) -0.011(3) 0.004(3)
    C13 0.047(4) 0.054(4) 0.020(3) 0.004(3) -0.009(3) -0.012(3)
    C14 0.040(4) 0.037(4) 0.030(3) -0.002(3) -0.009(3) -0.004(3)
    C15 0.017(3) 0.021(3) 0.022(3) 0.002(2) -0.006(2) -0.005(2)
    C16 0.024(3) 0.026(3) 0.017(3) 0.001(2) -0.004(2) -0.006(2)
    C17 0.014(3) 0.027(3) 0.021(3) 0.000(2) -0.005(2) -0.003(2)
    C18 0.018(3) 0.025(3) 0.026(3) -0.002(2) -0.010(2) -0.008(2)
    C19 0.021(3) 0.026(3) 0.022(3) -0.001(2) -0.003(2) -0.011(2)
    C20 0.017(3) 0.026(3) 0.024(3) 0.001(2) -0.003(2) -0.010(2)
    C21 0.023(3) 0.018(3) 0.024(3) -0.001(2) -0.007(2) -0.007(2)
    C22 0.024(3) 0.020(3) 0.026(3) 0.000(2) -0.005(2) -0.004(2)
    C23 0.021(3) 0.035(3) 0.026(3) -0.004(2) -0.003(2) -0.013(3)
    C24 0.016(3) 0.042(4) 0.022(3) 0.000(2) -0.004(2) -0.011(2)
    C25 0.026(3) 0.034(3) 0.024(3) -0.001(2) -0.006(2) -0.012(2)
    C26 0.029(3) 0.032(3) 0.021(3) -0.009(2) -0.003(2) -0.002(2)
    C27 0.029(3) 0.027(3) 0.028(3) -0.003(2) -0.002(3) -0.007(2)
    C28 0.031(3) 0.033(3) 0.018(3) 0.001(2) -0.005(2) -0.006(2)
    N1 0.025(2) 0.018(2) 0.019(2) -0.0009(18) -0.0032(19) 0.0015(18)
    N2 0.043(3) 0.042(3) 0.026(3) -0.009(2) -0.010(2) 0.003(2)
    N3 0.022(2) 0.033(3) 0.017(2) 0.0036(19) -0.0085(19) -0.0049(19)
    N4 0.021(2) 0.035(3) 0.020(2) -0.004(2) -0.0025(19) -0.010(2)
    O1 0.030(2) 0.039(2) 0.021(2) -0.0097(18) 0.0009(17) -0.0097(17)
    O2 0.048(2) 0.016(2) 0.033(2) -0.0053(17) -0.0041(19) -0.0062(16)
    O3 0.070(3) 0.016(2) 0.022(2) -0.0008(18) -0.015(2) -0.0015(15)
    O4 0.068(3) 0.018(2) 0.030(2) 0.0048(18) -0.028(2) -0.0074(16)
    O5 0.113(4) 0.028(3) 0.034(2) -0.024(3) -0.023(3) -0.0009(19)
    O6 0.021(2) 0.052(3) 0.026(2) -0.0032(17) -0.0058(17) -0.0170(18)
    O7 0.0140(19) 0.036(2) 0.026(2) -0.0013(15) -0.0043(16) -0.0138(16)
    O8 0.0164(19) 0.054(3) 0.024(2) 0.0013(17) -0.0044(16) -0.0168(18)
    O9 0.015(2) 0.087(3) 0.022(2) 0.005(2) -0.0068(17) -0.010(2)
    O10 0.039(2) 0.054(3) 0.032(2) 0.021(2) -0.016(2) -0.023(2)
    O1W 0.036(2) 0.034(2) 0.026(2) 0.0018(17) 0.0009(17) -0.0072(17)
    O2W 0.066(3) 0.031(2) 0.024(2) -0.005(2) -0.013(2) 0.0016(17)
    O3W 0.060(3) 0.132(5) 0.031(3) 0.028(3) -0.015(2) -0.014(3)
    O4W 0.139(5) 0.037(3) 0.030(2) -0.031(3) -0.015(3) -0.003(2)
_geom_special_details
;
All e.s.d.'s (except the e.s.d. in the dihedral angle between two l.s. planes)
are estimated using the full covariance matrix. The cell e.s.d.'s are taken
into account individually in the estimation of e.s.d.'s in distances, angles
and torsion angles; correlations between e.s.d.'s in cell parameters are only
used when they are defined by crystal symmetry. An approximate (isotropic)
treatment of cell e.s.d.'s is used for estimating e.s.d.'s involving l.s.
planes.
;
loop_
    _geom_bond_atom_site_label_1
    _geom_bond_atom_site_label_2
    _geom_bond_site_symmetry_2
    _geom_bond_distance
    _geom_bond_publ_flag
    Co1 O1 2_766 2.083(3) ?
    Co1 O1 . 2.083(3) y
    Co1 O1W . 2.178(4) y
    Co1 O1W 2_766 2.178(4) ?
    Co1 N4 2_767 2.159(4) ?
    Co1 N4 1_554 2.159(4) y
    Gd1 O2 . 2.246(3) y
    Gd1 O2W . 2.365(3) y
    Gd1 O3 1_545 2.436(3) y
    Gd1 O4 1_545 2.420(3) y
    Gd1 O6 . 2.487(3) y
    Gd1 O7 . 2.408(3) y
    Gd1 O8 1_455 2.475(3) y
    Gd1 O9 1_455 2.382(3) y
    C1 C6 . 1.386(6) ?
    C1 C2 . 1.395(6) ?
    C1 C8 . 1.505(7) ?
    C2 C3 . 1.389(7) ?
    C2 H2 . 0.9300 ?
    C3 C4 . 1.390(6) ?
    C3 N1 . 1.410(6) ?
    C4 C5 . 1.385(6) ?
    C4 H4 . 0.9300 ?
    C5 C6 . 1.378(7) ?
    C5 C7 . 1.491(6) ?
    C6 H6 . 0.9300 ?
    C7 O3 . 1.250(6) ?
    C7 O4 . 1.257(5) ?
    C8 O1 . 1.246(5) ?
    C8 O2 . 1.263(6) ?
    C9 O5 . 1.204(6) ?
    C9 N1 . 1.345(6) ?
    C9 C10 . 1.507(7) ?
    C10 C11 . 1.387(7) ?
    C10 C14 . 1.390(7) ?
    C11 C12 . 1.365(7) ?
    C11 H11 . 0.9300 ?
    C12 N2 . 1.331(7) ?
    C12 H12 . 0.9300 ?
    C13 N2 . 1.326(7) ?
    C13 C14 . 1.387(7) ?
    C13 H13 . 0.9300 ?
    C14 H14 . 0.9300 ?
    C15 C20 . 1.382(6) ?
    C15 C16 . 1.389(6) ?
    C15 C21 . 1.492(6) ?
    C16 C17 . 1.374(6) ?
    C16 H16 . 0.9300 ?
    C17 C18 . 1.406(6) ?
    C17 C22 . 1.498(7) ?
    C18 C19 . 1.380(6) ?
    C18 H18 . 0.9300 ?
    C19 C20 . 1.384(7) ?
    C19 N3 . 1.421(6) ?
    C20 H20 . 0.9300 ?
    C21 O7 . 1.252(5) ?
    C21 O6 . 1.277(5) ?
    C22 O9 . 1.256(6) ?
    C22 O8 . 1.257(6) ?
    C23 O10 . 1.223(6) ?
    C23 N3 . 1.352(6) ?
    C23 C24 . 1.506(7) ?
    C24 C28 . 1.369(7) ?
    C24 C25 . 1.387(7) ?
    C25 C26 . 1.380(7) ?
    C25 H25 . 0.9300 ?
    C26 N4 . 1.331(6) ?
    C26 H26 . 0.9300 ?
    C27 N4 . 1.340(6) ?
    C27 C28 . 1.361(7) ?
    C27 H27 . 0.9300 ?
    C28 H28 . 0.9300 ?
    N1 H1 . 0.8600 ?
    N3 H3 . 0.8600 ?
    N4 Co1 1_556 2.159(4) ?
    O3 Gd1 1_565 2.436(3) ?
    O4 Gd1 1_565 2.420(3) ?
    O8 Gd1 1_655 2.475(3) ?
    O9 Gd1 1_655 2.382(3) ?
    O1W H1WB . 0.8501 ?
    O1W H1WA . 0.8200 ?
    O2W H2WA . 0.8500 ?
    O2W H2WB . 0.8499 ?
    O3W H3WA . 0.8515 ?
    O3W H3WB . 0.8500 ?
    O4W H4WA . 0.8501 ?
    O4W H4WB . 0.8501 ?
loop_
    _geom_angle_atom_site_label_1
    _geom_angle_atom_site_label_2
    _geom_angle_atom_site_label_3
    _geom_angle_site_symmetry_1
    _geom_angle_site_symmetry_3
    _geom_angle
    _geom_angle_publ_flag
    O1 Co1 O1 2_766 . 180.00(19) ?
    O1 Co1 N4 2_766 2_767 87.68(14) ?
    O1 Co1 N4 . 2_767 92.32(14) ?
    O1 Co1 N4 2_766 1_554 92.32(14) ?
    O1 Co1 N4 . 1_554 87.68(14) ?
    N4 Co1 N4 2_767 1_554 180.0000(10)
                                     ?
    O1 Co1 O1W 2_766 . 86.75(14) ?
    O1 Co1 O1W . . 93.25(14) ?
    N4 Co1 O1W 2_767 . 90.98(15) ?
    N4 Co1 O1W 1_554 . 89.02(15) ?
    O1 Co1 O1W 2_766 2_766 93.25(14) ?
    O1 Co1 O1W . 2_766 86.75(14) ?
    N4 Co1 O1W 2_767 2_766 89.02(15) ?
    N4 Co1 O1W 1_554 2_766 90.98(15) ?
    O1W Co1 O1W . 2_766 180.0000(10)
                                   ?
    O2 Gd1 O2W . . 82.58(12) ?
    O2 Gd1 O9 . 1_455 91.01(14) ?
    O2W Gd1 O9 . 1_455 138.94(13) ?
    O2 Gd1 O7 . . 81.95(12) ?
    O2W Gd1 O7 . . 139.26(12) ?
    O9 Gd1 O7 1_455 . 78.76(11) ?
    O2 Gd1 O4 . 1_545 154.21(12) ?
    O2W Gd1 O4 . 1_545 120.60(12) ?
    O9 Gd1 O4 1_455 1_545 78.54(13) ?
    O7 Gd1 O4 . 1_545 72.97(12) ?
    O2 Gd1 O3 . 1_545 152.78(12) ?
    O2W Gd1 O3 . 1_545 71.09(12) ?
    O9 Gd1 O3 1_455 1_545 104.19(13) ?
    O7 Gd1 O3 . 1_545 122.72(12) ?
    O4 Gd1 O3 1_545 1_545 52.79(11) ?
    O2 Gd1 O8 . 1_455 85.71(13) ?
    O2W Gd1 O8 . 1_455 85.98(12) ?
    O9 Gd1 O8 1_455 1_455 53.03(11) ?
    O7 Gd1 O8 . 1_455 129.89(11) ?
    O4 Gd1 O8 1_545 1_455 105.71(13) ?
    O3 Gd1 O8 1_545 1_455 85.72(13) ?
    O2 Gd1 O6 . . 84.41(13) ?
    O2W Gd1 O6 . . 87.95(12) ?
    O9 Gd1 O6 1_455 . 131.92(11) ?
    O7 Gd1 O6 . . 53.19(11) ?
    O4 Gd1 O6 1_545 . 85.28(13) ?
    O3 Gd1 O6 1_545 . 100.97(13) ?
    O8 Gd1 O6 1_455 . 169.00(12) ?
    O2 Gd1 C22 . 1_455 87.78(13) ?
    O2W Gd1 C22 . 1_455 112.54(14) ?
    O9 Gd1 C22 1_455 1_455 26.43(13) ?
    O7 Gd1 C22 . 1_455 104.25(13) ?
    O4 Gd1 C22 1_545 1_455 92.60(14) ?
    O3 Gd1 C22 1_545 1_455 95.88(14) ?
    O8 Gd1 C22 1_455 1_455 26.61(12) ?
    O6 Gd1 C22 . 1_455 156.94(13) ?
    O2 Gd1 C7 . 1_545 178.34(13) ?
    O2W Gd1 C7 . 1_545 96.19(13) ?
    O9 Gd1 C7 1_455 1_545 90.65(14) ?
    O7 Gd1 C7 . 1_545 98.34(13) ?
    O4 Gd1 C7 1_545 1_545 26.48(12) ?
    O3 Gd1 C7 1_545 1_545 26.34(12) ?
    O8 Gd1 C7 1_455 1_545 95.32(13) ?
    O6 Gd1 C7 . 1_545 94.44(13) ?
    C22 Gd1 C7 1_455 1_545 93.72(14) ?
    C6 C1 C2 . . 119.9(4) ?
    C6 C1 C8 . . 119.6(4) ?
    C2 C1 C8 . . 120.5(4) ?
    C3 C2 C1 . . 120.2(5) ?
    C3 C2 H2 . . 119.9 ?
    C1 C2 H2 . . 119.9 ?
    C2 C3 C4 . . 119.5(4) ?
    C2 C3 N1 . . 118.7(4) ?
    C4 C3 N1 . . 121.8(4) ?
    C5 C4 C3 . . 119.7(4) ?
    C5 C4 H4 . . 120.2 ?
    C3 C4 H4 . . 120.2 ?
    C6 C5 C4 . . 121.2(4) ?
    C6 C5 C7 . . 120.8(4) ?
    C4 C5 C7 . . 118.0(4) ?
    C5 C6 C1 . . 119.5(5) ?
    C5 C6 H6 . . 120.3 ?
    C1 C6 H6 . . 120.3 ?
    O3 C7 O4 . . 118.8(4) ?
    O3 C7 C5 . . 121.0(4) ?
    O4 C7 C5 . . 120.1(4) ?
    O3 C7 Gd1 . 1_565 59.9(2) ?
    O4 C7 Gd1 . 1_565 59.1(3) ?
    C5 C7 Gd1 . 1_565 177.5(3) ?
    O1 C8 O2 . . 123.9(5) ?
    O1 C8 C1 . . 118.6(4) ?
    O2 C8 C1 . . 117.5(4) ?
    O5 C9 N1 . . 124.3(5) ?
    O5 C9 C10 . . 118.3(5) ?
    N1 C9 C10 . . 117.4(5) ?
    C11 C10 C14 . . 117.2(5) ?
    C11 C10 C9 . . 125.6(5) ?
    C14 C10 C9 . . 117.2(5) ?
    C12 C11 C10 . . 119.3(5) ?
    C12 C11 H11 . . 120.3 ?
    C10 C11 H11 . . 120.3 ?
    N2 C12 C11 . . 124.1(5) ?
    N2 C12 H12 . . 117.9 ?
    C11 C12 H12 . . 117.9 ?
    N2 C13 C14 . . 123.2(5) ?
    N2 C13 H13 . . 118.4 ?
    C14 C13 H13 . . 118.4 ?
    C13 C14 C10 . . 119.2(6) ?
    C13 C14 H14 . . 120.4 ?
    C10 C14 H14 . . 120.4 ?
    C20 C15 C16 . . 119.9(4) ?
    C20 C15 C21 . . 117.8(4) ?
    C16 C15 C21 . . 122.2(4) ?
    C17 C16 C15 . . 120.2(4) ?
    C17 C16 H16 . . 119.9 ?
    C15 C16 H16 . . 119.9 ?
    C16 C17 C18 . . 119.5(4) ?
    C16 C17 C22 . . 122.6(4) ?
    C18 C17 C22 . . 117.9(4) ?
    C19 C18 C17 . . 120.3(4) ?
    C19 C18 H18 . . 119.9 ?
    C17 C18 H18 . . 119.9 ?
    C18 C19 C20 . . 119.4(4) ?
    C18 C19 N3 . . 118.8(4) ?
    C20 C19 N3 . . 121.8(4) ?
    C15 C20 C19 . . 120.6(4) ?
    C15 C20 H20 . . 119.7 ?
    C19 C20 H20 . . 119.7 ?
    O7 C21 O6 . . 120.2(4) ?
    O7 C21 C15 . . 119.0(4) ?
    O6 C21 C15 . . 120.8(4) ?
    O9 C22 O8 . . 119.4(5) ?
    O9 C22 C17 . . 119.6(4) ?
    O8 C22 C17 . . 121.0(5) ?
    O9 C22 Gd1 . 1_655 57.6(3) ?
    O8 C22 Gd1 . 1_655 61.8(3) ?
    C17 C22 Gd1 . 1_655 176.5(3) ?
    O10 C23 N3 . . 123.3(5) ?
    O10 C23 C24 . . 119.8(5) ?
    N3 C23 C24 . . 116.9(5) ?
    C28 C24 C25 . . 118.8(5) ?
    C28 C24 C23 . . 118.2(5) ?
    C25 C24 C23 . . 122.9(5) ?
    C24 C25 C26 . . 117.7(5) ?
    C24 C25 H25 . . 121.2 ?
    C26 C25 H25 . . 121.2 ?
    N4 C26 C25 . . 124.0(5) ?
    N4 C26 H26 . . 118.0 ?
    C25 C26 H26 . . 118.0 ?
    N4 C27 C28 . . 123.6(5) ?
    N4 C27 H27 . . 118.2 ?
    C28 C27 H27 . . 118.2 ?
    C27 C28 C24 . . 119.2(5) ?
    C27 C28 H28 . . 120.4 ?
    C24 C28 H28 . . 120.4 ?
    C9 N1 C3 . . 125.7(4) ?
    C9 N1 H1 . . 117.2 ?
    C3 N1 H1 . . 117.2 ?
    C12 N2 C13 . . 117.0(5) ?
    C23 N3 C19 . . 121.6(4) ?
    C23 N3 H3 . . 119.2 ?
    C19 N3 H3 . . 119.2 ?
    C26 N4 C27 . . 116.6(4) ?
    C26 N4 Co1 . 1_556 121.8(3) ?
    C27 N4 Co1 . 1_556 121.3(3) ?
    C8 O1 Co1 . . 144.0(3) ?
    C8 O2 Gd1 . . 155.3(3) ?
    C7 O3 Gd1 . 1_565 93.8(3) ?
    C7 O4 Gd1 . 1_565 94.4(3) ?
    C21 O6 Gd1 . . 91.1(3) ?
    C21 O7 Gd1 . . 95.4(3) ?
    C22 O8 Gd1 . 1_655 91.5(3) ?
    C22 O9 Gd1 . 1_655 96.0(3) ?
    Co1 O1W H1WB . . 117.3 ?
    Co1 O1W H1WA . . 109.9 ?
    H1WB O1W H1WA . . 117.8 ?
    Gd1 O2W H2WA . . 105.0 ?
    Gd1 O2W H2WB . . 110.8 ?
    H2WA O2W H2WB . . 105.6 ?
    H3WA O3W H3WB . . 111.2 ?
    H4WA O4W H4WB . . 107.9 ?
loop_
    _geom_torsion_atom_site_label_1
    _geom_torsion_atom_site_label_2
    _geom_torsion_atom_site_label_3
    _geom_torsion_atom_site_label_4
    _geom_torsion_site_symmetry_1
    _geom_torsion_site_symmetry_2
    _geom_torsion_site_symmetry_3
    _geom_torsion_site_symmetry_4
    _geom_torsion
    _geom_torsion_publ_flag
    C6 C1 C2 C3 . . . . -3.2(7) ?
    C8 C1 C2 C3 . . . . 173.3(4) ?
    C1 C2 C3 C4 . . . . 3.2(7) ?
    C1 C2 C3 N1 . . . . -176.9(4) ?
    C2 C3 C4 C5 . . . . -1.0(7) ?
    N1 C3 C4 C5 . . . . 179.2(4) ?
    C3 C4 C5 C6 . . . . -1.3(7) ?
    C3 C4 C5 C7 . . . . -179.2(4) ?
    C4 C5 C6 C1 . . . . 1.3(7) ?
    C7 C5 C6 C1 . . . . 179.2(4) ?
    C2 C1 C6 C5 . . . . 0.9(7) ?
    C8 C1 C6 C5 . . . . -175.7(4) ?
    C6 C5 C7 O3 . . . . 18.9(7) ?
    C4 C5 C7 O3 . . . . -163.2(5) ?
    C6 C5 C7 O4 . . . . -159.9(5) ?
    C4 C5 C7 O4 . . . . 18.0(7) ?
    C6 C1 C8 O1 . . . . 27.7(7) ?
    C2 C1 C8 O1 . . . . -148.9(5) ?
    C6 C1 C8 O2 . . . . -151.9(5) ?
    C2 C1 C8 O2 . . . . 31.5(7) ?
    O5 C9 C10 C11 . . . . -165.6(5) ?
    N1 C9 C10 C11 . . . . 14.5(8) ?
    O5 C9 C10 C14 . . . . 11.8(8) ?
    N1 C9 C10 C14 . . . . -168.1(5) ?
    C14 C10 C11 C12 . . . . -1.3(8) ?
    C9 C10 C11 C12 . . . . 176.1(5) ?
    C10 C11 C12 N2 . . . . 0.4(9) ?
    N2 C13 C14 C10 . . . . 0.4(9) ?
    C11 C10 C14 C13 . . . . 0.9(8) ?
    C9 C10 C14 C13 . . . . -176.7(5) ?
    C20 C15 C16 C17 . . . . 1.5(7) ?
    C21 C15 C16 C17 . . . . -178.6(5) ?
    C15 C16 C17 C18 . . . . -1.8(7) ?
    C15 C16 C17 C22 . . . . -179.9(4) ?
    C16 C17 C18 C19 . . . . -0.4(7) ?
    C22 C17 C18 C19 . . . . 177.8(4) ?
    C17 C18 C19 C20 . . . . 2.8(7) ?
    C17 C18 C19 N3 . . . . -175.6(4) ?
    C16 C15 C20 C19 . . . . 1.0(7) ?
    C21 C15 C20 C19 . . . . -178.9(5) ?
    C18 C19 C20 C15 . . . . -3.2(8) ?
    N3 C19 C20 C15 . . . . 175.2(4) ?
    C20 C15 C21 O7 . . . . -5.5(7) ?
    C16 C15 C21 O7 . . . . 174.6(4) ?
    C20 C15 C21 O6 . . . . 173.8(4) ?
    C16 C15 C21 O6 . . . . -6.1(7) ?
    C16 C17 C22 O9 . . . . -167.4(5) ?
    C18 C17 C22 O9 . . . . 14.5(7) ?
    C16 C17 C22 O8 . . . . 13.5(7) ?
    C18 C17 C22 O8 . . . . -164.7(5) ?
    O10 C23 C24 C28 . . . . -41.3(7) ?
    N3 C23 C24 C28 . . . . 136.4(5) ?
    O10 C23 C24 C25 . . . . 134.8(6) ?
    N3 C23 C24 C25 . . . . -47.5(7) ?
    C28 C24 C25 C26 . . . . -1.5(7) ?
    C23 C24 C25 C26 . . . . -177.5(5) ?
    C24 C25 C26 N4 . . . . -1.8(8) ?
    N4 C27 C28 C24 . . . . -2.0(8) ?
    C25 C24 C28 C27 . . . . 3.3(8) ?
    C23 C24 C28 C27 . . . . 179.5(5) ?
    O5 C9 N1 C3 . . . . 4.4(9) ?
    C10 C9 N1 C3 . . . . -175.7(4) ?
    C2 C3 N1 C9 . . . . 162.1(5) ?
    C4 C3 N1 C9 . . . . -18.1(7) ?
    C11 C12 N2 C13 . . . . 0.8(9) ?
    C14 C13 N2 C12 . . . . -1.2(9) ?
    O10 C23 N3 C19 . . . . 5.8(8) ?
    C24 C23 N3 C19 . . . . -171.8(4) ?
    C18 C19 N3 C23 . . . . 132.4(5) ?
    C20 C19 N3 C23 . . . . -45.9(7) ?
    C25 C26 N4 C27 . . . . 3.1(7) ?
    C25 C26 N4 Co1 . . . 1_556 -169.8(4) ?
    C28 C27 N4 C26 . . . . -1.1(8) ?
    C28 C27 N4 Co1 . . . 1_556 171.8(4) ?
    O2 C8 O1 Co1 . . . . -118.9(5) ?
    C1 C8 O1 Co1 . . . . 61.6(7) ?
    N4 Co1 O1 C8 2_767 . . . -31.5(6) ?
    N4 Co1 O1 C8 1_554 . . . 148.5(6) ?
    O1W Co1 O1 C8 . . . . -122.6(6) ?
    O1W Co1 O1 C8 2_766 . . . 57.4(6) ?
    O1 C8 O2 Gd1 . . . . 75.0(10) ?
    C1 C8 O2 Gd1 . . . . -105.4(8) ?
    O2W Gd1 O2 C8 . . . . -92.6(8) ?
    O9 Gd1 O2 C8 1_455 . . . 128.1(8) ?
    O7 Gd1 O2 C8 . . . . 49.6(8) ?
    O4 Gd1 O2 C8 1_545 . . . 62.9(9) ?
    O3 Gd1 O2 C8 1_545 . . . -107.1(8) ?
    O8 Gd1 O2 C8 1_455 . . . -179.1(8) ?
    O6 Gd1 O2 C8 . . . . -4.0(8) ?
    C22 Gd1 O2 C8 1_455 . . . 154.3(8) ?
    O4 C7 O3 Gd1 . . . 1_565 -4.0(5) ?
    C5 C7 O3 Gd1 . . . 1_565 177.2(4) ?
    O3 C7 O4 Gd1 . . . 1_565 4.0(5) ?
    C5 C7 O4 Gd1 . . . 1_565 -177.2(4) ?
    O7 C21 O6 Gd1 . . . . -3.4(5) ?
    C15 C21 O6 Gd1 . . . . 177.4(4) ?
    O2 Gd1 O6 C21 . . . . 86.0(3) ?
    O2W Gd1 O6 C21 . . . . 168.7(3) ?
    O9 Gd1 O6 C21 1_455 . . . -0.3(4) ?
    O7 Gd1 O6 C21 . . . . 1.9(3) ?
    O4 Gd1 O6 C21 1_545 . . . -70.3(3) ?
    O3 Gd1 O6 C21 1_545 . . . -121.0(3) ?
    O8 Gd1 O6 C21 1_455 . . . 112.2(6) ?
    C22 Gd1 O6 C21 1_455 . . . 15.2(5) ?
    C7 Gd1 O6 C21 1_545 . . . -95.2(3) ?
    O6 C21 O7 Gd1 . . . . 3.5(5) ?
    C15 C21 O7 Gd1 . . . . -177.2(4) ?
    O2 Gd1 O7 C21 . . . . -91.0(3) ?
    O2W Gd1 O7 C21 . . . . -22.3(4) ?
    O9 Gd1 O7 C21 1_455 . . . 176.4(3) ?
    O4 Gd1 O7 C21 1_545 . . . 95.1(3) ?
    O3 Gd1 O7 C21 1_545 . . . 76.6(3) ?
    O8 Gd1 O7 C21 1_455 . . . -168.4(3) ?
    O6 Gd1 O7 C21 . . . . -1.9(3) ?
    C22 Gd1 O7 C21 1_455 . . . -176.6(3) ?
    C7 Gd1 O7 C21 1_545 . . . 87.4(3) ?
    O9 C22 O8 Gd1 . . . 1_655 -1.6(5) ?
    C17 C22 O8 Gd1 . . . 1_655 177.6(4) ?
    O8 C22 O9 Gd1 . . . 1_655 1.6(5) ?
    C17 C22 O9 Gd1 . . . 1_655 -177.5(4) ?
loop_
    _geom_hbond_atom_site_label_D
    _geom_hbond_atom_site_label_H
    _geom_hbond_atom_site_label_A
    _geom_hbond_site_symmetry_A
    _geom_hbond_distance_DH
    _geom_hbond_distance_HA
    _geom_hbond_distance_DA
    _geom_hbond_angle_DHA
    N1 H1 O4W 2_667 0.86 2.16 2.999(6) 166
    N3 H3 O4 2_767 0.86 2.15 2.942(6) 152
    O1W H1WA O6 2_766 0.82 2.25 2.992(5) 151
    O1W H1WB O3W 2_666 0.85 2.03 2.753(6) 143
    O2W H2WA O3W 2_656 0.85 2.40 3.130(6) 144
    O2W H2WB N2 1_554 0.85 1.92 2.676(6) 147
    O3W H3WA O3 2_666 0.85 1.91 2.737(6) 163
    O3W H3WB O8 1_455 0.85 1.97 2.781(6) 160
    O4W H4WA O9 1_465 0.85 2.26 3.097(6) 170
    O4W H4WB O9 2_767 0.85 2.18 3.028(6) 172
