# Supplementary material for: Poly[[tetra­aquatetrakis­[μ3-5-(pyridine-4-carboxamido)­isophthalato]cobalt(II)digadolinium(III)] tetra­hydrate]
Source: Acta Crystallogr Sect E Struct Rep Online. 2011 Sep 30;67(Pt 10):m1431–2. doi: 10.1107/S1600536811038074 (PMC3201412; doi:10.1107/S1600536811038074)
Supplement: Supplementary file 2 [file e-67-m1431-Isup2.hkl]

# 
# h,k,l, Fc-squared, Fo-squared, sigma(Fo-squared) and status flag 
# 
data_I
_shelx_title ' 1                      P-1' 
_shelx_refln_list_code          4 
_shelx_F_calc_maximum      350.84 
_exptl_crystal_F_000       819.00 
_reflns_d_resolution_high  0.8401 
 
loop_ 
 _symmetry_equiv_pos_as_xyz 
 'x, y, z' 
 '-x, -y, -z' 
 
_cell_length_a    10.1457 
_cell_length_b    10.8728 
_cell_length_c    13.7552 
_cell_angle_alpha  79.123 
_cell_angle_beta   78.844 
_cell_angle_gamma  86.317 
 
_shelx_F_squared_multiplier     1.000 
 
loop_ 
 _refln_index_h 
 _refln_index_k 
 _refln_index_l 
 _refln_F_squared_calc 
 _refln_F_squared_meas 
 _refln_F_squared_sigma 
 _refln_observed_status 
   1   0   0       80.47       55.66     10.94 o 
   2   0   0     5805.46     6139.03    108.17 o 
   3   0   0   123086.61   118337.36    916.64 o 
   4   0   0      230.52      276.69     30.02 o 
   5   0   0     8192.41     8450.36    143.05 o 
   6   0   0    20046.79    21041.15    252.67 o 
   7   0   0      118.56      136.85     55.42 o 
   8   0   0     3825.57     3795.15    214.15 o 
   9   0   0     5782.48     5446.36    275.41 o 
  10   0   0     1437.04     1279.55    150.95 o 
  11   0   0      802.21      796.56    142.44 o 
 -11   1   0     2680.98     2779.09    234.57 o 
 -10   1   0       47.45       72.68     62.96 o 
  -9   1   0      268.08      288.05     87.51 o 
  -8   1   0     2225.49     1988.60    162.62 o 
  -7   1   0     1507.05     1519.47    133.21 o 
  -6   1   0      685.36      608.49     50.32 o 
  -5   1   0     3220.05     3154.69     94.07 o 
  -4   1   0     3844.26     3648.63     92.26 o 
  -3   1   0     2051.50     2064.12     61.89 o 
  -2   1   0      124.09      113.76     19.93 o 
   1   1   0      963.51      784.37     30.75 o 
   2   1   0    19529.11    19942.16    230.19 o 
   3   1   0      322.62      347.35     24.25 o 
   4   1   0      483.59      651.43     43.27 o 
   5   1   0    17480.49    18552.34    423.68 o 
   6   1   0      456.47      413.39     39.52 o 
   7   1   0     1400.01     1210.52    114.49 o 
   8   1   0     6753.78     6954.89    281.97 o 
   9   1   0       91.12       51.29     49.59 o 
  10   1   0     1232.27     1283.68    151.92 o 
  11   1   0     2413.59     2361.24    209.77 o 
 -11   2   0      363.95      354.65    113.52 o 
 -10   2   0      284.13      295.09     96.50 o 
  -9   2   0     6057.75     5982.59    304.33 o 
  -8   2   0        8.34       -2.67     29.90 o 
  -7   2   0      774.77      718.77     64.15 o 
  -6   2   0     9185.48     9235.36    188.29 o 
  -5   2   0      351.08      376.39     41.76 o 
  -4   2   0     1422.75     1322.82     81.43 o 
  -3   2   0     7774.60     8114.12    186.44 o 
  -2   2   0       45.78       40.35     19.20 o 
  -1   2   0     1724.02     1464.78     69.28 o 
   0   2   0     8026.92     7670.47    864.86 o 
   1   2   0      592.88      392.74     18.59 o 
   2   2   0     6061.45     5820.46     75.76 o 
   3   2   0      914.05      877.82     42.30 o 
   4   2   0     7303.90     7983.47    201.13 o 
   5   2   0     2869.53     3022.03    100.39 o 
   6   2   0      720.90      733.70     49.35 o 
   7   2   0     4120.70     4336.96    201.51 o 
   8   2   0     2681.81     2745.06    175.99 o 
   9   2   0      608.55      559.80    101.61 o 
  11   2   0      477.20      415.42    120.81 o 
 -11   3   0       39.62       87.02     76.33 o 
 -10   3   0     2025.89     1749.42    186.44 o 
  -9   3   0     1356.09     1268.86    151.19 o 
  -8   3   0      497.53      362.91     92.61 o 
  -7   3   0     5971.73     5985.07    268.60 o 
  -6   3   0       70.60       66.83     27.32 o 
  -5   3   0      388.61      484.69     66.36 o 
  -4   3   0    15063.75    14995.36    307.25 o 
  -3   3   0       23.79        2.67     18.47 o 
  -2   3   0      981.74     1058.84     75.60 o 
  -1   3   0    12686.79    12367.71    244.05 o 
   0   3   0    11635.65     9890.41    811.39 o 
   1   3   0     8142.41     8370.01    237.61 o 
   2   3   0     1206.12     1083.18     37.07 o 
   3   3   0     1843.79     1778.07     63.49 o 
   4   3   0     5901.09     6319.46    115.57 o 
   5   3   0     4821.75     5057.70    132.63 o 
   6   3   0      898.55      859.49     49.43 o 
   7   3   0     2146.31     2284.50    110.16 o 
   8   3   0     2942.99     3002.67    136.87 o 
   9   3   0     4187.66     3941.72    257.66 o 
  10   3   0      711.94      578.52    126.16 o 
  11   3   0      250.19      346.63    112.30 o 
 -11   4   0      258.75      310.41    114.25 o 
 -10   4   0     1955.22     1700.07    188.63 o 
  -9   4   0     1794.36     1787.34    181.82 o 
  -8   4   0     2971.90     2747.97    206.61 o 
  -7   4   0     2224.24     2230.03    115.61 o 
  -6   4   0     3135.03     2956.38    123.61 o 
  -5   4   0     7362.25     7074.24    239.67 o 
  -4   4   0     9969.50     9908.75    273.46 o 
  -3   4   0      390.36      444.10     63.69 o 
  -2   4   0    12757.31    12554.88    288.05 o 
  -1   4   0     1211.91      921.02     77.06 o 
   0   4   0    18163.36    15871.27   1447.88 o 
   1   4   0    15119.72    14874.68    851.35 o 
   2   4   0     1124.08     1317.89     54.50 o 
   3   4   0     2434.53     2493.02     65.50 o 
   4   4   0    14688.70    15080.47    295.53 o 
   5   4   0     1006.17     1103.11     51.95 o 
   6   4   0     1280.91     1327.92     79.24 o 
   7   4   0     3518.22     3702.13    217.55 o 
   8   4   0      401.16      332.28     89.70 o 
   9   4   0     2050.45     2179.18    199.81 o 
  10   4   0     1396.53     1593.36    182.55 o 
  11   4   0      565.74      416.63    124.45 o 
 -10   5   0     3567.20     3121.34    259.36 o 
  -9   5   0      268.40      162.37     75.11 o 
  -8   5   0     2304.11     2294.64    198.84 o 
  -7   5   0     6231.87     5836.64    192.04 o 
  -6   5   0     1176.82     1161.17    118.62 o 
  -5   5   0     5270.51     4529.24    210.26 o 
  -4   5   0    13490.60    13450.37    350.52 o 
  -3   5   0     2807.91     2694.74    152.17 o 
  -2   5   0     6453.57     6422.07    227.03 o 
  -1   5   0    16591.05    17017.75    365.10 o 
   0   5   0    24519.77    23142.05    421.74 o 
   1   5   0    12075.89    11998.22    696.78 o 
   2   5   0     5400.45     5427.91    183.68 o 
   3   5   0    12862.39    12701.00    225.38 o 
   4   5   0     4158.35     4319.11     97.88 o 
   5   5   0      453.55      406.16     38.00 o 
   6   5   0     6339.35     6130.13    274.92 o 
   7   5   0     1304.80     1195.20    132.23 o 
   8   5   0      150.41      189.60     69.76 o 
   9   5   0     3383.45     3242.39    241.62 o 
  10   5   0      140.03       84.83     65.63 o 
  11   5   0      579.54      491.01    139.53 o 
 -10   6   0       36.09       62.71     74.87 o 
  -9   6   0      310.35      222.66     91.88 o 
  -8   6   0     2140.43     2108.68    196.16 o 
  -7   6   0       67.90       46.79     31.45 o 
  -6   6   0     1079.38     1024.81    118.13 o 
  -5   6   0     3490.60     3508.07    201.27 o 
  -4   6   0      422.44      613.28     93.83 o 
  -3   6   0     2182.03     1930.27    142.20 o 
  -2   6   0     9141.29     7957.58    276.86 o 
  -1   6   0     4777.53     5288.85    221.20 o 
   0   6   0     7905.72     7517.13    258.63 o 
   1   6   0     6589.21     6028.69    535.01 o 
   2   6   0     5352.57     5414.30    192.23 o 
   3   6   0     3431.15     3471.04     91.43 o 
   4   6   0      943.80      971.68     52.30 o 
   5   6   0     4671.73     4637.80    152.13 o 
   6   6   0     3693.80     3686.00    224.36 o 
   7   6   0       78.07       68.79     50.07 o 
   8   6   0     4071.09     4100.21    264.47 o 
   9   6   0      158.92      181.09     73.65 o 
  10   6   0        6.72       33.30     59.31 o 
  -9   7   0     1833.61     1741.40    197.38 o 
  -8   7   0      508.02      418.09    115.70 o 
  -7   7   0        2.87        4.05     32.91 o 
  -6   7   0     2289.43     2239.95    178.17 o 
  -5   7   0     1732.91     1824.04    156.30 o 
  -4   7   0     1327.67     1322.09    129.80 o 
  -3   7   0     3751.62     3191.10    194.46 o 
  -2   7   0      473.29      409.34     83.86 o 
  -1   7   0     1269.72     1226.08    117.16 o 
   0   7   0     3122.12     2764.75    170.64 o 
   1   7   0        4.70       12.21     19.54 o 
   2   7   0      136.59      137.33     35.82 o 
   3   7   0     3634.11     3236.38    132.28 o 
   4   7   0      627.35      534.60     87.99 o 
   5   7   0     3584.87     3575.70    183.77 o 
   6   7   0     2062.85     2079.52    175.99 o 
   7   7   0      174.33      118.86     61.26 o 
   8   7   0     4099.06     3858.59    265.20 o 
   9   7   0      197.04      131.99     72.92 o 
  10   7   0      398.88      476.19    131.75 o 
  -8   8   0      613.46      591.16    140.98 o 
  -7   8   0     1307.49     1208.85    110.11 o 
  -6   8   0     2180.56     2211.26    188.87 o 
  -5   8   0      677.57      808.47    124.94 o 
  -4   8   0     5854.98     5823.86    287.32 o 
  -3   8   0     2115.52     1865.12    160.67 o 
  -2   8   0       55.02       25.77     38.89 o 
  -1   8   0     5453.05     5301.97    258.15 o 
   0   8   0      604.47      660.92    102.34 o 
   1   8   0      444.77      418.63     60.26 o 
   2   8   0     2674.82     2361.36    322.20 o 
   3   8   0       25.94       17.50     23.46 o 
   4   8   0     1205.13     1111.82    144.75 o 
   5   8   0     4405.36     3989.60    162.76 o 
   6   8   0       12.82       -3.16     38.16 o 
   7   8   0      599.94      629.08    126.89 o 
   8   8   0     3963.69     3807.30    273.95 o 
   9   8   0      188.47      262.52    102.34 o 
  -8   9   0       98.19      120.32     82.16 o 
  -7   9   0     1108.95     1245.87    121.04 o 
  -6   9   0     2489.20     2526.05    216.34 o 
  -5   9   0      265.06      317.21     96.74 o 
  -4   9   0     2594.90     2439.27    201.51 o 
  -3   9   0     4152.78     4204.73    256.20 o 
  -2   9   0     1454.36     1347.61    144.63 o 
  -1   9   0     4332.50     4184.55    245.99 o 
   0   9   0      434.54      531.61    105.49 o 
   1   9   0     2021.15     2270.33    179.15 o 
   2   9   0     2444.46     2445.26    244.29 o 
   3   9   0      267.23      234.14     52.15 o 
   4   9   0     3227.53     3232.20    175.26 o 
   5   9   0     1627.42     1756.54    204.18 o 
   6   9   0      120.20      140.25     73.17 o 
   7   9   0     3157.39     3185.02    251.34 o 
   8   9   0      302.03      336.90    106.47 o 
  -7  10   0     2458.95     2552.85    169.58 o 
  -6  10   0      228.69      287.56     99.18 o 
  -5  10   0     1296.00     1298.03    174.04 o 
  -4  10   0     4318.89     4470.90    285.86 o 
  -3  10   0       46.30        8.99     39.86 o 
  -2  10   0     3489.71     3406.71    242.59 o 
  -1  10   0     3942.21     3925.92    256.69 o 
   0  10   0     1796.62     1559.82    161.16 o 
   1  10   0     4060.23     3909.15    248.91 o 
   2  10   0     2358.31     2204.31    267.63 o 
   3  10   0     2053.25     1895.00    136.97 o 
   4  10   0     3306.34     3320.54    166.71 o 
   5  10   0      158.88      251.34     64.26 o 
   6  10   0     1831.65     1873.14    197.62 o 
   7  10   0     1197.69     1409.60    194.70 o 
  -5  11   0     1717.94     1974.51    212.93 o 
  -4  11   0      287.02      296.07    101.36 o 
  -3  11   0       40.28       85.08     63.93 o 
  -2  11   0     2617.46     2532.61    223.39 o 
  -1  11   0      210.62      223.87     83.86 o 
   0  11   0      373.04      379.68    103.55 o 
   1  11   0     3691.44     3615.27    257.17 o 
   2  11   0      116.40      129.56     69.52 o 
   3  11   0      228.60      254.13     64.45 o 
   4  11   0     2752.22     2638.78    158.75 o 
   5  11   0       65.51      109.63     76.81 o 
   6  11   0      524.15      746.00    151.92 o 
  -3  12   0     1149.58     1348.34    198.11 o 
  -2  12   0     1078.83     1139.30    179.63 o 
  -1  12   0        2.37       18.23     52.26 o 
   0  12   0     2125.90     2426.14    228.01 o 
   1  12   0      590.31      726.80    146.82 o 
   2  12   0       24.08       58.34     63.20 o 
   3  12   0     2227.99     2287.46    210.02 o 
   4  12   0      222.95      288.72     76.74 o 
  -3 -12   1       31.58       30.02     43.92 o 
  -2 -12   1     1994.81     2053.02    211.72 o 
  -1 -12   1      358.88      386.98    117.89 o 
   0 -12   1        2.59       17.26     54.94 o 
   1 -12   1     2292.85     2745.30    244.53 o 
   2 -12   1      388.81      326.45    113.03 o 
   3 -12   1      329.97      344.20    119.11 o 
  -5 -11   1      967.14     1068.81    170.88 o 
  -4 -11   1      781.24      909.68    107.03 o 
  -3 -11   1      359.48      408.36     78.58 o 
  -2 -11   1      339.75      566.61    126.16 o 
  -1 -11   1      392.26      401.80    108.65 o 
   0 -11   1      562.82      755.97    138.80 o 
   1 -11   1     1089.69     1290.00    174.29 o 
   2 -11   1       68.16       68.55     59.55 o 
   3 -11   1     1682.04     1710.04    189.84 o 
   4 -11   1     1373.97     1512.18    185.71 o 
   5 -11   1       12.57       14.58     59.31 o 
  -7 -10   1      239.44      228.25     99.42 o 
  -6 -10   1      475.47      539.39    129.80 o 
  -5 -10   1     4073.48     3820.18    268.60 o 
  -4 -10   1      524.43      584.81     84.70 o 
  -3 -10   1     1063.08     1030.89    111.21 o 
  -2 -10   1     3789.14     3687.11    172.13 o 
  -1 -10   1       34.57       40.35     44.48 o 
   0 -10   1     1205.52     1200.80    145.36 o 
   1 -10   1     4414.14     4374.64    271.76 o 
   2 -10   1      646.54      667.00    128.10 o 
   3 -10   1     2115.75     2106.74    197.38 o 
   4 -10   1     2820.16     2741.65    227.52 o 
   5 -10   1     1017.13     1006.82    159.94 o 
   6 -10   1     2322.42     2413.99    225.33 o 
  -8  -9   1     1554.79     1477.17    197.38 o 
  -7  -9   1      107.72      155.08     76.33 o 
  -6  -9   1     2815.56     3148.32    242.59 o 
  -5  -9   1     1601.57     1715.39    176.72 o 
  -4  -9   1        1.17       20.30     27.42 o 
  -3  -9   1     4690.55     4557.51    180.13 o 
  -2  -9   1      740.30      796.97     84.60 o 
  -1  -9   1      380.12      385.28     93.58 o 
   0  -9   1     5949.51     6341.37    301.90 o 
   1  -9   1      708.79      676.48    115.95 o 
   2  -9   1     1539.81     1438.52    151.92 o 
   3  -9   1     4097.20     4310.95    261.79 o 
   4  -9   1       83.53      116.43     64.66 o 
   5  -9   1     1444.57     1448.98    164.81 o 
   6  -9   1     1753.67     1872.41    189.84 o 
   7  -9   1       72.86       81.67     63.69 o 
   8  -9   1      630.53      702.98    104.87 o 
  -9  -8   1      804.28      739.44    156.54 o 
  -8  -8   1     1699.74     1601.63    184.74 o 
  -7  -8   1     1239.55     1225.59    152.89 o 
  -6  -8   1     1555.00     1499.29    162.37 o 
  -5  -8   1      665.25      599.43    113.52 o 
  -4  -8   1     2220.18     2029.04    209.77 o 
  -3  -8   1     1614.72     1629.27    102.10 o 
  -2  -8   1      606.86      601.06     69.86 o 
  -1  -8   1     3618.77     3568.01    202.24 o 
   0  -8   1     4892.64     4799.05    244.29 o 
   1  -8   1        7.75        3.65     29.41 o 
   2  -8   1     4392.27     4383.88    242.35 o 
   3  -8   1      945.76     1035.99    125.18 o 
   4  -8   1      172.17      205.40     74.14 o 
   5  -8   1     3817.29     3638.12    236.51 o 
   6  -8   1      377.52      361.21     99.90 o 
   7  -8   1      453.45      421.98    110.84 o 
   8  -8   1     3462.14     3566.41    274.19 o 
  -9  -7   1     2813.86     2959.69    249.64 o 
  -8  -7   1       77.61       87.26     63.20 o 
  -7  -7   1      417.91      425.63    106.47 o 
  -6  -7   1     1955.91     2076.36    179.39 o 
  -5  -7   1      453.88      527.72     65.76 o 
  -4  -7   1      938.48      951.59     76.45 o 
  -3  -7   1     3015.37     2729.15    170.93 o 
  -2  -7   1      505.88      496.52     45.29 o 
  -1  -7   1     1147.28     1042.73     76.09 o 
   0  -7   1     6040.90     5689.92    247.21 o 
   1  -7   1     1489.65     1491.03    131.02 o 
   2  -7   1     1170.35      971.57    109.63 o 
   3  -7   1      906.41      894.03    109.14 o 
   4  -7   1     4162.51     3829.42    221.44 o 
   5  -7   1     1104.76      920.53    124.21 o 
   6  -7   1       47.20        5.59     38.89 o 
   7  -7   1     3961.91     4199.62    251.10 o 
   8  -7   1      721.18      651.27     89.37 o 
   9  -7   1        0.59        1.94     54.69 o 
 -10  -6   1     1183.90     1225.35    183.77 o 
  -9  -6   1     1722.58     1719.52    186.68 o 
  -8  -6   1       84.30       81.43     59.31 o 
  -7  -6   1     3803.66     3689.16    240.40 o 
  -6  -6   1      101.11      151.68     61.26 o 
  -5  -6   1      475.24      506.71     61.86 o 
  -4  -6   1     9516.92     9738.95    168.48 o 
  -3  -6   1        3.45        5.47     14.56 o 
  -2  -6   1      549.55      489.97     41.32 o 
  -1  -6   1     5265.74     5235.02    197.63 o 
   0  -6   1     2042.71     2081.22    137.58 o 
   1  -6   1     4067.01     3800.25    189.60 o 
   2  -6   1     4031.76     4021.94    199.81 o 
   3  -6   1      726.48      717.80     98.20 o 
   4  -6   1     4015.78     3688.92    202.48 o 
   5  -6   1     2302.06     2091.67    159.46 o 
   6  -6   1     2001.92     1889.19    154.35 o 
   7  -6   1     1719.67     1650.00    153.14 o 
   8  -6   1     2214.75     2210.21    133.55 o 
   9  -6   1     1274.76     1261.08    176.72 o 
  10  -6   1     1207.59     1094.33    179.39 o 
 -10  -5   1     1474.39     1606.49    187.90 o 
  -9  -5   1     1914.46     1976.69    193.49 o 
  -8  -5   1     4145.30     3843.52    251.34 o 
  -7  -5   1     3615.06     3718.82    231.65 o 
  -6  -5   1       10.34        4.34     24.07 o 
  -5  -5   1     7544.79     7720.86    169.66 o 
  -4  -5   1     6210.94     6251.64    122.86 o 
  -3  -5   1      119.06      143.92     24.74 o 
  -2  -5   1    15638.66    15340.63    334.79 o 
  -1  -5   1     1602.52     1550.66     82.54 o 
   0  -5   1      104.14      150.62     30.21 o 
   1  -5   1    21298.14    20263.79    406.42 o 
   2  -5   1        6.66       -3.65     19.20 o 
   3  -5   1      887.46      913.24     94.56 o 
   4  -5   1     8908.50     8837.76    289.99 o 
   5  -5   1        5.78       10.70     32.82 o 
   6  -5   1     2949.28     2856.63    178.66 o 
   7  -5   1     3207.78     2672.62    179.39 o 
   8  -5   1        9.32       -8.61     27.16 o 
   9  -5   1     2990.27     2653.17    224.12 o 
  10  -5   1      348.27      395.00    116.68 o 
 -11  -4   1      735.60      695.93    149.25 o 
 -10  -4   1     2635.60     2562.02    227.52 o 
  -9  -4   1      268.45      277.11     90.42 o 
  -8  -4   1     2343.28     2395.51    193.49 o 
  -7  -4   1     2622.56     2629.41    123.47 o 
  -6  -4   1     1133.33     1060.75     74.46 o 
  -5  -4   1     6986.67     7140.96    144.07 o 
  -4  -4   1     5770.88     5726.40    109.32 o 
  -3  -4   1     2299.74     2304.64     66.73 o 
  -2  -4   1    10783.23    10681.06    229.79 o 
  -1  -4   1     4358.69     4015.98    154.78 o 
   0  -4   1    27947.01    27103.39   2038.52 o 
   1  -4   1     9066.97     8870.57    238.70 o 
   2  -4   1     8411.26     8704.31    244.78 o 
   3  -4   1    13971.91    13625.63    320.13 o 
   4  -4   1     8577.59     8188.50    256.45 o 
   5  -4   1      138.47      175.26     53.48 o 
   6  -4   1     6540.25     6324.84    244.78 o 
   7  -4   1     2978.72     2996.40    179.63 o 
   8  -4   1      275.03      281.97     85.32 o 
   9  -4   1     3352.33     3114.05    233.11 o 
  10  -4   1      145.72      135.88     72.19 o 
  11  -4   1      969.65     1046.44    174.77 o 
 -11  -3   1     1668.48     1556.17    186.68 o 
 -10  -3   1      162.38       90.91     58.82 o 
  -9  -3   1      253.85      261.40     58.60 o 
  -8  -3   1     3749.71     3720.29    406.67 o 
  -7  -3   1       23.18       16.20     24.05 o 
  -6  -3   1      388.95      474.51     66.12 o 
  -5  -3   1     4338.10     4326.28     92.23 o 
  -4  -3   1        4.25        3.55     10.71 o 
  -3  -3   1      689.54      717.90     35.79 o 
  -2  -3   1     1408.87     1362.50     44.90 o 
  -1  -3   1       53.32       48.31     26.80 o 
   0  -3   1    42959.60    40531.75   3387.53 o 
   1  -3   1     6365.54     5966.06    172.34 o 
   2  -3   1     5690.60     5117.97    166.99 o 
   3  -3   1     5917.18     6261.40    194.95 o 
   4  -3   1     2470.37     2374.61    127.13 o 
   5  -3   1     6555.98     6719.11    222.17 o 
   6  -3   1     1918.09     1776.16    123.24 o 
   7  -3   1      555.49      503.38     60.07 o 
   8  -3   1     4094.42     3967.49    238.94 o 
   9  -3   1     2228.01     2064.20    186.20 o 
  10  -3   1      143.03      161.16     79.24 o 
  11  -3   1     2629.59     2492.26    232.62 o 
 -11  -2   1      900.11      781.73    151.44 o 
 -10  -2   1      331.68      358.05     99.66 o 
  -9  -2   1     3902.59     3780.80    226.55 o 
  -8  -2   1      976.64     1018.97    119.35 o 
  -7  -2   1       58.57       64.90     44.73 o 
  -6  -2   1     4207.36     4658.31    197.13 o 
  -5  -2   1      259.87      296.37     29.29 o 
  -4  -2   1      713.84      795.87     41.72 o 
  -3  -2   1    10910.96    11375.11    214.59 o 
  -2  -2   1     6617.71     7208.34     89.81 o 
  -1  -2   1       22.59       68.38     11.13 o 
   0  -2   1    48726.67    43722.61   4338.55 o 
   1  -2   1     5585.81     6531.70    154.60 o 
   2  -2   1     1288.32     1002.69     66.12 o 
   3  -2   1     2983.40     3015.11    120.57 o 
   4  -2   1     1004.23     1223.40     84.10 o 
   5  -2   1     1829.75     1765.95    107.93 o 
   6  -2   1     3501.66     3631.40    168.69 o 
   7  -2   1     3003.67     3153.77    121.87 o 
   8  -2   1     1609.36     1699.10    153.62 o 
   9  -2   1     1365.93     1258.16    144.87 o 
  10  -2   1     2485.94     2639.32    217.31 o 
  11  -2   1      465.53      597.97    132.72 o 
 -11  -1   1     1668.53     1600.66    177.93 o 
 -10  -1   1     1257.67     1210.03    148.03 o 
  -9  -1   1     2231.68     2174.56    178.17 o 
  -8  -1   1     1591.97     1570.27    141.96 o 
  -7  -1   1     3875.64     3859.32    201.27 o 
  -6  -1   1      324.10      237.73     60.04 o 
  -5  -1   1     3841.78     3927.54    124.09 o 
  -4  -1   1    16645.82    18119.65    185.10 o 
  -3  -1   1       36.76       78.51     26.98 o 
  -2  -1   1     3776.10     3584.40    107.44 o 
  -1  -1   1    19065.87    18212.62    310.91 o 
   0  -1   1      890.74     1089.44     24.58 o 
   1  -1   1     2094.34     1747.47     64.42 o 
   2  -1   1    23180.51    23137.19    289.99 o 
   3  -1   1     3051.30     3149.54    109.38 o 
   4  -1   1     2448.02     2754.05    112.30 o 
   5  -1   1    19105.21    20117.70    334.72 o 
   6  -1   1      173.67      212.49     38.28 o 
   7  -1   1     1996.01     1978.43     93.50 o 
   8  -1   1    10124.57     9927.22    349.30 o 
   9  -1   1      213.29      208.80     77.54 o 
  10  -1   1      858.58      715.13    127.86 o 
  11  -1   1     1862.74     1808.24    190.57 o 
 -11   0   1       16.06       42.30     61.26 o 
 -10   0   1      848.98      911.29    142.69 o 
  -9   0   1     7232.75     6808.32    314.78 o 
  -8   0   1      282.02      296.55     79.97 o 
  -7   0   1     1864.98     1842.76    144.63 o 
  -6   0   1    11532.32    11591.08    326.94 o 
  -5   0   1     2654.78     2837.53     72.95 o 
  -4   0   1    10813.55    11418.78    136.03 o 
  -3   0   1    20468.70    22614.82    340.55 o 
  -2   0   1     1602.42     2067.36     83.86 o 
  -1   0   1    15756.68    16465.24    206.13 o 
   1   0   1    21186.00    23585.91    247.21 o 
   2   0   1    10093.31    10364.03    164.08 o 
   3   0   1     3324.62     3806.08    108.41 o 
   4   0   1    26220.20    28141.36   1042.19 o 
   5   0   1     3816.29     3916.84    129.56 o 
   6   0   1     2703.21     2816.63     96.48 o 
   7   0   1    10671.13    10854.39    202.89 o 
   8   0   1     3099.16     2888.96    185.95 o 
   9   0   1     6835.51     5843.79    279.54 o 
  10   0   1     2634.83     2581.47    203.21 o 
  11   0   1       46.60      107.20     72.44 o 
 -11   1   1        3.83       -1.22     60.28 o 
 -10   1   1     4674.79     4572.02    283.18 o 
  -9   1   1      905.51      762.53    124.45 o 
  -8   1   1      814.54      793.89    115.95 o 
  -7   1   1     6658.31     6252.40    266.90 o 
  -6   1   1      885.68      969.22     57.04 o 
  -5   1   1      774.36      760.80     45.98 o 
  -4   1   1    35084.20    35794.04    301.26 o 
  -3   1   1    13205.81    13991.31    158.86 o 
  -2   1   1      549.67      703.20     50.68 o 
  -1   1   1    33814.61    32359.12   1143.67 o 
   0   1   1      266.74      269.81     21.39 o 
   1   1   1     3265.55     3880.67    140.25 o 
   2   1   1     8103.38     8118.20    132.59 o 
   3   1   1     6207.95     6800.51    103.72 o 
   4   1   1     6859.28     7140.56    121.16 o 
   5   1   1     6333.54     6269.76    125.81 o 
   6   1   1      106.96      111.15     27.42 o 
   7   1   1     2817.49     2798.53    162.13 o 
   8   1   1     1111.80     1048.14    114.25 o 
   9   1   1      737.33      832.78    118.13 o 
  10   1   1      590.67      739.19    122.02 o 
 -11   2   1     1680.90     1603.82    191.30 o 
 -10   2   1      573.10      455.28    115.22 o 
  -9   2   1       21.71       26.74     46.18 o 
  -8   2   1     3902.24     3695.73    227.76 o 
  -7   2   1      301.26      254.01     73.41 o 
  -6   2   1      582.67      630.18     53.87 o 
  -5   2   1     4958.70     4848.50    122.85 o 
  -4   2   1     6524.41     6515.29    132.33 o 
  -3   2   1     4110.83     4270.28    149.01 o 
  -2   2   1     1926.70     1994.49     61.74 o 
   0   2   1    28238.01    27665.45    317.94 o 
   1   2   1    23115.43    23710.66   1167.74 o 
   2   2   1      242.97      249.77     15.75 o 
   3   2   1     6090.82     6362.86    129.86 o 
   4   2   1    20419.85    22551.86    541.25 o 
   5   2   1      710.12      690.29     39.15 o 
   6   2   1     5681.01     6129.56    135.08 o 
   7   2   1     3362.16     3787.61    180.85 o 
   8   2   1      246.33      343.47     77.30 o 
   9   2   1     2944.16     2994.45    192.76 o 
  10   2   1      787.21      745.51    133.45 o 
  11   2   1      839.37      841.29    150.95 o 
 -11   3   1     1152.11      962.58    169.18 o 
 -10   3   1     2073.07     2042.81    200.05 o 
  -9   3   1      923.85     1013.14    146.09 o 
  -8   3   1     1523.01     1489.33    152.89 o 
  -7   3   1     1925.43     1783.45    155.57 o 
  -6   3   1     2514.53     2523.69    105.06 o 
  -5   3   1     2380.84     2351.81     95.60 o 
  -4   3   1     1846.41     1789.71     78.22 o 
  -3   3   1     1866.47     1653.16     93.83 o 
  -2   3   1     4616.28     4635.22    149.01 o 
  -1   3   1     1133.39     1042.31     69.76 o 
   0   3   1    26412.70    24918.45    347.36 o 
   1   3   1     5384.73     5228.82    230.44 o 
   2   3   1        2.30       14.02      7.41 o 
   3   3   1    16306.03    16264.42    204.20 o 
   4   3   1       36.18       22.90     12.46 o 
   5   3   1     1377.40     1392.00     54.29 o 
   6   3   1     9986.93    10667.30    243.29 o 
   7   3   1       31.83       29.31     24.40 o 
   8   3   1     3806.86     4065.16    261.31 o 
   9   3   1     1743.74     1743.34    172.10 o 
  10   3   1       70.87       84.83     59.80 o 
  11   3   1     1044.91     1014.11    166.51 o 
 -11   4   1     2439.25     2395.03    241.37 o 
 -10   4   1       10.04       42.78     60.77 o 
  -9   4   1     1247.95     1255.49    156.05 o 
  -8   4   1     3099.04     3215.65    226.79 o 
  -7   4   1      192.21      183.77     68.79 o 
  -6   4   1     1228.64     1224.88     80.11 o 
  -5   4   1     9966.60     9863.77    208.83 o 
  -4   4   1     5720.17     5782.05    203.70 o 
  -3   4   1     4500.96     4269.87    168.69 o 
  -2   4   1    14342.40    14138.76    301.66 o 
  -1   4   1    14058.01    14467.16    298.50 o 
   0   4   1     7473.05     6927.42    200.05 o 
   1   4   1     3132.17     3041.60    162.50 o 
   2   4   1     1416.35     1330.39     70.31 o 
   3   4   1     5576.38     5212.18    215.39 o 
   4   4   1      231.83      301.94     27.42 o 
   5   4   1     9639.01    10112.50    146.51 o 
   6   4   1     3253.65     3519.29    109.04 o 
   7   4   1       47.12       31.36     38.89 o 
   8   4   1     8910.33     9323.42    371.66 o 
   9   4   1       60.99       78.51     60.77 o 
  10   4   1        5.37        2.67     51.53 o 
  11   4   1     1734.73     1944.85    212.21 o 
 -10   5   1       14.52       29.17     64.17 o 
  -9   5   1     2583.70     2501.01    221.93 o 
  -8   5   1      732.54      754.51    132.48 o 
  -7   5   1      168.11      144.62     44.18 o 
  -6   5   1     5085.94     4916.25    166.61 o 
  -5   5   1      938.73      951.10    142.08 o 
  -4   5   1     5371.03     5448.55    218.28 o 
  -3   5   1    16238.31    15695.42    362.18 o 
  -2   5   1        0.01       19.69     22.85 o 
  -1   5   1     5382.79     5956.09    210.75 o 
   0   5   1    13137.00    12114.91    298.50 o 
   1   5   1       53.46       22.73     15.63 o 
   2   5   1     8884.69     9354.56    615.10 o 
   3   5   1     4753.27     4777.56    194.66 o 
   4   5   1     2512.28     2442.26     75.47 o 
   5   5   1    17037.46    17701.39   1335.58 o 
   6   5   1     1265.42     1333.68    151.44 o 
   7   5   1     1981.61     1746.50    160.43 o 
   8   5   1     9563.43     9546.08    386.98 o 
   9   5   1      217.09      190.33     78.03 o 
  10   5   1     2445.33     2366.59    221.44 o 
  11   5   1     1841.75     1693.75    204.91 o 
 -10   6   1      766.65      604.04    149.49 o 
  -9   6   1     2250.54     2220.01    213.66 o 
  -8   6   1      149.32      101.36     65.39 o 
  -7   6   1     1588.60     1554.31    106.37 o 
  -6   6   1     1921.79     2040.04    116.06 o 
  -5   6   1      234.74      258.63     70.98 o 
  -4   6   1     5681.87     5641.31    241.86 o 
  -3   6   1     4423.38     4402.35    208.32 o 
  -2   6   1       75.91       25.77     30.63 o 
  -1   6   1     6315.42     5669.51    226.79 o 
   0   6   1      430.68      486.64     74.87 o 
   1   6   1     1174.68     1013.49    127.01 o 
   2   6   1     2014.19     1729.62    228.73 o 
   3   6   1       12.74       21.97     14.12 o 
   4   6   1     2831.85     2755.77    233.11 o 
   5   6   1     1544.16     1353.54     85.08 o 
   6   6   1      106.01       95.16     33.86 o 
   7   6   1     2459.85     2067.60    177.93 o 
   8   6   1      849.26      786.11    135.15 o 
   9   6   1      404.06      316.00     98.20 o 
  10   6   1     1209.46     1263.02    181.82 o 
  -9   7   1      958.48     1029.43    170.64 o 
  -8   7   1      721.59      597.72    129.56 o 
  -7   7   1     1513.07     1505.94    111.50 o 
  -6   7   1     1470.86     1464.31    105.02 o 
  -5   7   1     1311.88     1241.88    128.83 o 
  -4   7   1     5629.08     5664.89    260.58 o 
  -3   7   1     1604.93     1431.23    132.96 o 
  -2   7   1     3339.45     3512.94    197.62 o 
  -1   7   1     6722.88     6830.92    271.52 o 
   0   7   1      104.18      156.78     55.42 o 
   1   7   1     5703.43     5057.84    468.77 o 
   2   7   1     4412.23     4187.82    278.32 o 
   3   7   1      163.03      163.60     42.90 o 
   4   7   1     9310.79     8686.72    733.60 o 
   5   7   1      363.32      408.50     59.90 o 
   6   7   1      218.65      189.66     47.13 o 
   7   7   1     4229.82     4073.47    256.69 o 
   8   7   1       49.81       56.64     51.05 o 
   9   7   1      182.56      215.61     86.05 o 
  10   7   1     1590.42     1573.19    208.32 o 
  -8   8   1      239.09      215.37     96.02 o 
  -7   8   1     3269.63     3302.96    169.64 o 
  -6   8   1        8.05        7.61     32.49 o 
  -5   8   1     2226.02     2222.44    182.31 o 
  -4   8   1     1838.76     1881.41    163.83 o 
  -3   8   1      271.46      299.71     81.92 o 
  -2   8   1     2776.62     2630.08    184.74 o 
  -1   8   1     1345.34     1385.29    135.39 o 
   0   8   1     2151.69     2070.76    158.73 o 
   1   8   1     4311.87     3762.52    227.28 o 
   2   8   1     3388.60     3126.89    138.17 o 
   3   8   1     2084.09     2002.38    147.55 o 
   4   8   1     2926.85     2745.84    355.86 o 
   5   8   1      304.94      336.68     60.19 o 
   6   8   1     2274.22     2285.64    128.86 o 
   7   8   1     1345.50     1291.46    154.35 o 
   8   8   1       34.43       57.85     50.80 o 
   9   8   1     1483.97     1690.84    196.65 o 
  -8   9   1     1235.08     1376.05    195.68 o 
  -7   9   1      496.69      588.11     92.79 o 
  -6   9   1      116.40      131.41     53.12 o 
  -5   9   1     3124.65     3181.86    231.65 o 
  -4   9   1       86.39      139.53     64.17 o 
  -3   9   1      884.99      966.47    136.61 o 
  -2   9   1     4649.72     4875.86    268.60 o 
  -1   9   1        0.26       25.28     39.62 o 
   0   9   1     3521.55     3338.65    216.58 o 
   1   9   1     6333.14     6220.80    293.39 o 
   2   9   1       48.53       33.58     26.44 o 
   3   9   1     2275.52     2070.21    122.26 o 
   4   9   1     4335.75     4228.79    175.91 o 
   5   9   1     1215.43     1185.93    101.88 o 
   6   9   1     2738.44     2751.38    223.87 o 
   7   9   1     1713.42     1436.34    170.40 o 
   8   9   1     2648.87     2610.64    235.54 o 
  -7  10   1      401.70      510.70     93.35 o 
  -6  10   1     1255.30     1548.44    128.85 o 
  -5  10   1     2516.78     2676.75    224.12 o 
  -4  10   1       18.13       39.86     51.78 o 
  -3  10   1     4738.61     4780.09    289.50 o 
  -2  10   1     1170.13     1165.06    156.78 o 
  -1  10   1      157.24      132.96     64.66 o 
   0  10   1     4672.66     4608.24    271.76 o 
   1  10   1      346.74      416.88    101.12 o 
   2  10   1      251.54      235.17     55.89 o 
   3  10   1     3540.10     3564.14    170.31 o 
   4  10   1       47.23       41.49     33.33 o 
   5  10   1      841.46      771.49     94.26 o 
   6  10   1     1776.85     1523.11    177.20 o 
   7  10   1      333.82      292.66    105.74 o 
  -5  11   1     1437.80     1400.83    131.41 o 
  -4  11   1     1473.70     1638.82    187.17 o 
  -3  11   1     2065.04     2030.90    200.78 o 
  -2  11   1     1461.58     1409.84    168.69 o 
  -1  11   1     2698.87     2666.06    223.87 o 
   0  11   1     1492.32     1488.35    166.75 o 
   1  11   1      639.46      530.15    119.84 o 
   2  11   1     3655.78     3769.87    260.33 o 
   3  11   1     1887.48     1712.15    223.99 o 
   4  11   1       53.47       68.19     41.94 o 
   5  11   1     2186.34     2350.50    206.13 o 
   6  11   1      969.54      825.97    157.51 o 
  -3  12   1     1744.29     1494.92    202.73 o 
  -2  12   1      189.22      281.73    102.82 o 
  -1  12   1      633.23      910.81    161.16 o 
   0  12   1      830.11      958.93    161.89 o 
   1  12   1      901.48     1008.28    164.56 o 
   2  12   1     1173.21     1325.74    182.79 o 
   3  12   1      883.04      922.23    158.00 o 
   4  12   1     1984.18     2132.61    327.79 o 
  -2 -12   2      695.73      987.13    169.18 o 
  -1 -12   2      438.08      470.60    128.10 o 
   0 -12   2      797.58      889.66    164.56 o 
   1 -12   2      289.52      232.38     98.93 o 
   2 -12   2      643.13      711.73    153.14 o 
  -5 -11   2      203.27      199.81     95.53 o 
  -4 -11   2      350.68      436.32    120.57 o 
  -3 -11   2     2504.54     2698.58    160.62 o 
  -2 -11   2       54.87       78.27     60.04 o 
  -1 -11   2      621.32      741.14    140.01 o 
   0 -11   2     2573.24     2862.46    235.54 o 
   1 -11   2        0.39       28.20     48.62 o 
   2 -11   2     1057.00     1115.48    166.75 o 
   3 -11   2      776.98      924.66    160.19 o 
   4 -11   2        8.28       21.15     63.69 o 
   5 -11   2      562.47      624.22    150.22 o 
  -6 -10   2     1184.93     1320.87    185.95 o 
  -5 -10   2       83.08       70.25     60.53 o 
  -4 -10   2     2458.78     2591.84    150.09 o 
  -3 -10   2     1919.10     1899.16    128.24 o 
  -2 -10   2       76.06       92.82     41.80 o 
  -1 -10   2     4027.52     4224.66    264.47 o 
   0 -10   2     3723.86     3952.17    257.90 o 
   1 -10   2      319.45      270.30     91.88 o 
   2 -10   2     4010.18     3983.29    265.44 o 
   3 -10   2      908.35      853.68    144.87 o 
   4 -10   2      708.38      632.00    133.45 o 
   5 -10   2     2990.64     2959.94    244.29 o 
   6 -10   2       98.29       78.27     74.62 o 
  -7  -9   2     1264.15     1123.98    174.29 o 
  -6  -9   2     1153.81     1136.38    164.32 o 
  -5  -9   2      656.08      656.06    128.83 o 
  -4  -9   2     3709.30     3647.67    258.15 o 
  -3  -9   2      848.24      824.44     87.36 o 
  -2  -9   2     1848.17     1853.67    171.49 o 
  -1  -9   2     2199.22     2462.60    191.06 o 
   0  -9   2     1839.31     1788.31    163.83 o 
   1  -9   2     3678.57     3711.77    236.03 o 
   2  -9   2     1389.90     1475.23    153.87 o 
   3  -9   2       98.17      114.97     59.80 o 
   4  -9   2     3935.93     3920.57    258.88 o 
   5  -9   2      572.69      567.83    121.78 o 
   6  -9   2      270.31      247.69     91.88 o 
   7  -9   2     2167.12     2521.67    224.85 o 
  -8  -8   2      524.25      537.20    133.45 o 
  -7  -8   2     2496.29     2827.70    232.87 o 
  -6  -8   2       12.97       23.58     48.62 o 
  -5  -8   2     1769.19     1856.13    173.31 o 
  -4  -8   2     2221.81     2047.84    140.62 o 
  -3  -8   2        0.91       -7.78     20.74 o 
  -2  -8   2     3024.68     3115.70    137.00 o 
  -1  -8   2     1040.66     1006.51     80.78 o 
   0  -8   2       19.08       27.71     34.03 o 
   1  -8   2     3614.89     3465.29    214.64 o 
   2  -8   2     1641.52     1550.10    146.33 o 
   3  -8   2      848.13      831.56    124.94 o 
   4  -8   2     1904.54     1924.92    173.07 o 
   5  -8   2     1262.40     1147.80    139.04 o 
   6  -8   2     1771.85     1763.27    176.23 o 
   7  -8   2     1995.29     2010.48    191.79 o 
   8  -8   2      398.69      349.30    106.95 o 
  -9  -7   2       91.51       48.13     62.47 o 
  -8  -7   2     2213.24     2267.66    210.02 o 
  -7  -7   2     1407.03     1617.91    172.10 o 
  -6  -7   2      230.32      214.39     76.08 o 
  -5  -7   2     2912.80     2780.30    200.05 o 
  -4  -7   2      976.46     1010.67     86.78 o 
  -3  -7   2      655.09      578.55     61.01 o 
  -2  -7   2     4532.42     4479.17    181.27 o 
  -1  -7   2       24.26       38.93     20.95 o 
   0  -7   2     4801.03     4913.05    232.62 o 
   1  -7   2     3203.48     3253.82    193.49 o 
   2  -7   2        4.36       -3.89     26.01 o 
   3  -7   2     1725.02     1689.62    147.55 o 
   4  -7   2     3677.55     3463.59    214.64 o 
   5  -7   2        5.08       26.01     35.73 o 
   6  -7   2     2182.56     2240.92    184.49 o 
   7  -7   2     1972.82     1948.25    178.42 o 
   8  -7   2      131.45      191.30     79.49 o 
   9  -7   2     1850.83     1652.19    192.76 o 
 -10  -6   2      470.16      461.12    131.02 o 
  -9  -6   2      325.79      342.49    105.49 o 
  -8  -6   2     1562.39     1667.26    177.20 o 
  -7  -6   2      477.67      517.51    109.38 o 
  -6  -6   2      667.74      632.97    112.30 o 
  -5  -6   2     1931.96     1706.12     96.50 o 
  -4  -6   2     1386.50     1473.16     68.19 o 
  -3  -6   2     3810.92     3588.01    117.04 o 
  -2  -6   2      433.73      440.46     41.09 o 
  -1  -6   2      870.84      965.69     53.93 o 
   0  -6   2    16978.77    15690.49   1509.87 o 
   1  -6   2     1184.70      922.72     98.93 o 
   2  -6   2       37.46       29.90     33.54 o 
   3  -6   2     7024.33     7027.08    277.11 o 
   4  -6   2     2312.46     2196.68    161.65 o 
   5  -6   2      968.14      962.09    112.54 o 
   6  -6   2     3294.58     2964.80    198.11 o 
   7  -6   2      365.86      360.24     92.37 o 
   8  -6   2      661.85      670.40    118.62 o 
   9  -6   2     3568.56     3371.22    260.58 o 
  10  -6   2       50.00       31.84     72.19 o 
 -10  -5   2      106.96      105.74     77.06 o 
  -9  -5   2     1455.98     1503.67    172.34 o 
  -8  -5   2     4494.55     4346.69    271.03 o 
  -7  -5   2      213.72      208.32     71.71 o 
  -6  -5   2     2764.32     2604.94    120.96 o 
  -5  -5   2     3511.61     3450.71    238.34 o 
  -4  -5   2     1063.71     1049.82     54.80 o 
  -3  -5   2     3191.24     3097.15    128.37 o 
  -2  -5   2     2484.74     2243.31     87.02 o 
  -1  -5   2     3325.52     2970.84    124.78 o 
   0  -5   2    14725.48    13799.18    968.89 o 
   1  -5   2      624.41      430.49     68.30 o 
   2  -5   2     7965.92     7933.52    263.74 o 
   3  -5   2     2687.13     2373.64    151.44 o 
   4  -5   2      187.41      173.80     55.18 o 
   5  -5   2     3055.61     2928.09    179.63 o 
   6  -5   2     1203.32     1118.88    119.59 o 
   7  -5   2      119.76      129.32     56.15 o 
   8  -5   2     3449.21     3543.81    219.74 o 
   9  -5   2      527.98      556.16    124.45 o 
  10  -5   2      437.05      431.46    123.48 o 
 -10  -4   2       79.55      127.86     74.38 o 
  -9  -4   2     5682.18     5133.04    304.57 o 
  -8  -4   2      666.13      631.35     77.73 o 
  -7  -4   2      643.00      664.99     74.39 o 
  -6  -4   2     5288.33     5300.40    166.85 o 
  -5  -4   2      198.68      202.41     39.16 o 
  -4  -4   2      795.04      800.81     45.30 o 
  -3  -4   2    12384.60    13061.70    166.76 o 
  -2  -4   2        0.94        9.48     12.10 o 
  -1  -4   2     1361.35     1135.07     56.35 o 
   0  -4   2    15148.29    14467.96   1067.88 o 
   1  -4   2       94.54      116.43     37.68 o 
   2  -4   2     5043.23     5064.49    192.03 o 
   3  -4   2     8997.71     9362.56    273.46 o 
   4  -4   2      445.38      366.07     67.33 o 
   5  -4   2     7588.45     7296.17    262.04 o 
   6  -4   2     2802.29     2719.78    168.21 o 
   7  -4   2     4679.51     4471.63    222.17 o 
   9  -4   2      195.23      155.33     75.35 o 
  10  -4   2     2237.20     2218.07    207.59 o 
  11  -4   2      885.03      822.33    158.49 o 
 -11  -3   2      245.82      262.28    101.85 o 
 -10  -3   2     2251.46     1937.80    198.11 o 
  -9  -3   2     1817.62     1873.67    123.73 o 
  -8  -3   2      171.66      204.85     52.63 o 
  -7  -3   2     3729.45     3659.08    148.30 o 
  -6  -3   2     1522.42     1567.64     91.90 o 
  -5  -3   2        9.32        6.91     17.79 o 
  -4  -3   2    13256.58    13436.89    158.20 o 
  -3  -3   2     2276.93     2339.58     63.71 o 
  -2  -3   2      140.74      166.98     20.74 o 
  -1  -3   2     4834.71     4210.00     80.17 o 
   0  -3   2       12.53       19.48     10.25 o 
   1  -3   2      698.77      715.49     44.60 o 
   2  -3   2     7559.76     7114.59    207.10 o 
   3  -3   2      214.24      187.90     45.46 o 
   4  -3   2     2646.75     2588.76    138.55 o 
   5  -3   2     6425.97     6327.51    226.30 o 
   6  -3   2     1436.27     1609.65    124.21 o 
   7  -3   2     2088.79     1972.56    143.17 o 
   8  -3   2     5638.03     5709.55    186.60 o 
   9  -3   2     1780.87     1609.89    166.75 o 
  10  -3   2      871.53      783.68    138.31 o 
  11  -3   2      282.74      309.19    107.44 o 
 -11  -2   2        3.71       19.45     48.62 o 
 -10  -2   2     1164.96     1317.72    160.19 o 
  -9  -2   2     3121.56     3104.57    213.91 o 
  -8  -2   2     1224.84     1251.36    130.05 o 
  -7  -2   2     1435.55     1431.96    131.50 o 
  -6  -2   2     1415.37     1508.53    122.27 o 
  -5  -2   2     2579.92     2581.22    142.20 o 
  -4  -2   2    12241.27    12681.78    147.67 o 
  -3  -2   2     2509.33     2523.50     56.96 o 
  -2  -2   2       88.35       95.71     14.49 o 
  -1  -2   2    15508.96    14367.51    205.97 o 
   0  -2   2     3183.24     3017.87     63.21 o 
   1  -2   2     5681.04     6160.39    153.62 o 
   2  -2   2      532.38      352.95     46.67 o 
   3  -2   2      794.25      847.36     71.46 o 
   4  -2   2    11607.45    11823.22    273.95 o 
   5  -2   2     1419.68     1420.29    103.31 o 
   6  -2   2        8.79       27.22     28.68 o 
   7  -2   2     6531.19     6561.84    237.73 o 
   8  -2   2     2124.30     1929.77    106.98 o 
   9  -2   2     2161.63     2076.11    179.88 o 
  10  -2   2      898.71      952.61    144.63 o 
  11  -2   2        0.75        5.10     50.07 o 
 -11  -1   2      688.25      665.06    136.37 o 
 -10  -1   2     2935.83     2825.03    222.66 o 
  -9  -1   2        3.05       34.27     52.50 o 
  -8  -1   2     1980.92     1974.51    163.10 o 
  -7  -1   2     2495.37     2745.30    175.99 o 
  -6  -1   2     1277.04     1164.58    109.87 o 
  -5  -1   2     1992.61     1889.67    124.21 o 
  -4  -1   2    15366.90    16024.30    329.12 o 
  -3  -1   2     1094.39     1090.44     78.27 o 
  -2  -1   2     3655.50     3800.74    126.64 o 
  -1  -1   2     5397.28     4999.21     76.23 o 
   0  -1   2     9153.86     8763.46    283.99 o 
   1  -1   2    10057.54    10683.25    286.59 o 
   2  -1   2     2395.15     2306.06     94.31 o 
   3  -1   2      265.59      182.55     36.46 o 
   4  -1   2    17723.26    18910.58    326.21 o 
   5  -1   2     3369.03     3355.91    144.87 o 
   6  -1   2     4150.87     4186.98    171.85 o 
   7  -1   2     4893.31     4860.52    147.57 o 
   8  -1   2      410.22      410.07     88.24 o 
   9  -1   2     1883.29     1846.41    165.29 o 
  10  -1   2     1349.40     1276.39    150.22 o 
  11  -1   2      213.05      180.61     82.16 o 
 -11   0   2     2232.06     2461.63    224.60 o 
 -10   0   2      877.81      895.49    146.82 o 
  -9   0   2       50.11       34.03     50.07 o 
  -8   0   2     3734.38     3940.26    229.95 o 
  -7   0   2     1646.64     1527.00    138.07 o 
  -6   0   2     1295.34     1181.59    111.81 o 
  -5   0   2     8212.01     8483.60    264.47 o 
  -4   0   2     1291.03     1308.24     97.47 o 
  -3   0   2     2472.07     2566.88    118.13 o 
  -2   0   2    14681.34    16404.96    270.30 o 
  -1   0   2        2.73       38.16     16.04 o 
   0   0   2    21585.45    20860.29    914.21 o 
   1   0   2    26979.44    26459.22    930.01 o 
   2   0   2      899.23     1070.26     59.55 o 
   3   0   2    29251.32    31058.55    382.36 o 
   4   0   2     5316.83     5601.69    163.35 o 
   5   0   2     2737.56     3111.62    131.26 o 
   6   0   2    14177.77    15495.96    407.64 o 
   7   0   2      675.18      657.91     58.93 o 
   8   0   2     4071.20     3903.80    212.21 o 
   9   0   2     2740.50     2722.69    193.25 o 
  10   0   2       81.80      119.35     63.93 o 
  11   0   2     2247.22     2364.64    209.05 o 
 -11   1   2     1405.95     1477.17    181.58 o 
 -10   1   2      731.83      726.07    137.34 o 
  -9   1   2     2009.83     2110.39    187.17 o 
  -8   1   2     3730.78     3563.74    223.39 o 
  -7   1   2      199.99      143.17     59.07 o 
  -6   1   2     2509.59     2396.24    159.70 o 
  -5   1   2     6045.31     6291.61    121.05 o 
  -4   1   2      766.11      896.35     50.80 o 
  -3   1   2     7990.65     7695.37    109.62 o 
  -2   1   2     6521.02     7164.98    163.35 o 
  -1   1   2      247.04      391.86     22.66 o 
   0   1   2    22411.95    24137.21    674.17 o 
   1   1   2      281.73      349.90     15.18 o 
   2   1   2       35.68       14.50      9.61 o 
   3   1   2     4837.31     5004.93    139.77 o 
   4   1   2     1346.20     1505.86     84.59 o 
   5   1   2     5936.48     6198.37    130.89 o 
   6   1   2     4845.48     4993.91    128.17 o 
   7   1   2      180.70      199.56     39.01 o 
   8   1   2     9257.98     9856.00    322.32 o 
   9   1   2     1759.61     1662.15    149.01 o 
  10   1   2       64.25      100.15     63.20 o 
 -11   2   2     1834.19     2006.11    215.61 o 
 -10   2   2       78.48       70.49     61.26 o 
  -9   2   2     1550.69     1906.45    183.04 o 
  -8   2   2     2013.75     1866.58    168.69 o 
  -7   2   2       52.57       68.06     44.73 o 
  -6   2   2      518.87      540.84     89.45 o 
  -5   2   2     5014.36     5304.78    141.35 o 
  -4   2   2     6507.53     7255.28    136.56 o 
  -3   2   2     6358.30     6338.25    119.59 o 
  -2   2   2     3131.46     3514.22     82.54 o 
  -1   2   2     3626.08     4024.89     91.27 o 
   0   2   2     2732.68     2701.17     58.98 o 
   1   2   2     3346.36     3784.74    243.32 o 
   2   2   2      756.26      694.77     61.26 o 
   3   2   2     2939.93     3080.60     59.03 o 
   4   2   2       54.52       69.70     15.72 o 
   5   2   2    16911.31    17880.38    259.44 o 
   6   2   2       83.39       75.34     20.95 o 
   7   2   2     1170.74     1167.22     59.60 o 
   8   2   2    12659.88    13397.87    361.21 o 
   9   2   2       78.69       92.93     39.50 o 
  10   2   2     1107.46     1056.89    149.25 o 
  11   2   2     2100.27     1948.74    201.02 o 
 -11   3   2      182.05      183.04     90.18 o 
 -10   3   2      783.69      669.43    140.01 o 
  -9   3   2     4312.29     3856.64    261.06 o 
  -8   3   2       25.92        8.99     39.14 o 
  -7   3   2      592.22      507.54     98.69 o 
  -6   3   2     4097.52     4162.76    130.79 o 
  -5   3   2      185.15      138.98     31.11 o 
  -4   3   2     6411.09     7110.19    199.57 o 
  -3   3   2     7814.36     7273.66    145.24 o 
  -2   3   2        4.69        6.37     12.39 o 
  -1   3   2     5395.88     5875.06    162.98 o 
   0   3   2     2614.42     2400.42     78.39 o 
   1   3   2       45.02       26.50     13.41 o 
   2   3   2     6221.96     5838.95    361.21 o 
   3   3   2     2018.95     1981.35     43.86 o 
   4   3   2     4944.92     4720.09    109.56 o 
   5   3   2     3480.96     3535.39    139.76 o 
   6   3   2      643.30      619.89     42.68 o 
   7   3   2     4839.45     4850.52    116.39 o 
   8   3   2     3286.36     3170.93    210.26 o 
   9   3   2       90.22       50.56     52.02 o 
  10   3   2     2527.78     2618.90    219.25 o 
  11   3   2      365.33      415.17    118.86 o 
 -10   4   2     1268.74     1471.83    193.49 o 
  -9   4   2     1500.82     1450.43    166.26 o 
  -8   4   2        0.82      -12.88     36.22 o 
  -7   4   2     3481.56     3324.06    219.25 o 
  -6   4   2      557.04      580.69     60.08 o 
  -5   4   2       70.27       53.07     26.03 o 
  -4   4   2    10161.06    10187.29    200.28 o 
  -3   4   2     4550.10     4653.94    183.40 o 
  -2   4   2     1493.76     1388.95     66.94 o 
  -1   4   2     9101.08     9352.35    237.97 o 
   0   4   2      548.66      417.36     55.91 o 
   1   4   2     5935.92     5430.23    311.14 o 
   2   4   2     6423.16     6249.89    369.84 o 
   3   4   2     2083.53     2070.77    132.72 o 
   4   4   2     5804.81     6003.46    148.00 o 
   5   4   2     4861.28     4971.04    147.74 o 
   6   4   2      201.48      143.18     26.39 o 
   7   4   2     3949.30     4039.54    140.16 o 
   8   4   2     1093.70     1061.76    140.01 o 
   9   4   2      300.03      324.99     98.93 o 
  10   4   2     1336.97     1475.96    169.42 o 
  11   4   2      327.14      364.61    115.70 o 
 -10   5   2     1865.72     1395.74    194.22 o 
  -9   5   2      998.13     1015.81    159.70 o 
  -8   5   2     1290.65     1112.80    154.84 o 
  -7   5   2     3698.70     3590.72    232.38 o 
  -6   5   2     1015.70      915.50     76.11 o 
  -5   5   2     6668.32     6298.64    183.28 o 
  -4   5   2     6508.27     6689.44    174.97 o 
  -3   5   2       24.79       41.67     21.00 o 
  -2   5   2     9215.14     8994.06    263.49 o 
  -1   5   2     3873.42     4042.84    173.80 o 
   0   5   2     3019.92     3186.48    153.38 o 
   1   5   2    15027.48    13276.50    837.40 o 
   2   5   2     8559.98     8916.18    378.71 o 
   3   5   2      202.66      214.37     36.94 o 
   4   5   2    20463.79    20727.90    416.89 o 
   5   5   2      142.40      204.95     40.03 o 
   6   5   2     1545.23     1466.90     87.60 o 
   7   5   2     6678.99     6319.25    293.39 o 
   8   5   2      338.59      299.71     88.97 o 
   9   5   2      977.48     1034.77    152.17 o 
  10   5   2     2098.47     2253.31    214.39 o 
  11   5   2       91.34       95.29     79.00 o 
 -10   6   2     1443.49     1517.52    208.07 o 
  -9   6   2       46.62       87.99     66.60 o 
  -8   6   2     1448.49     1377.75    163.10 o 
  -7   6   2     2732.69     2526.53    202.48 o 
  -6   6   2       80.57       53.38     32.93 o 
  -5   6   2     4987.45     4721.27    226.55 o 
  -4   6   2     1470.11     1447.94     89.59 o 
  -3   6   2     1550.17     1477.42    123.00 o 
  -2   6   2     3499.38     3363.93    178.42 o 
  -1   6   2     3050.54     3035.78    166.26 o 
   0   6   2    10083.17     9657.41    293.88 o 
   1   6   2     8477.37     8476.79    272.73 o 
   2   6   2     2954.06     2664.52    297.28 o 
   3   6   2     7305.35     7163.29    514.23 o 
   4   6   2     5221.61     5264.93    345.78 o 
   5   6   2       40.51       44.49     27.50 o 
   6   6   2     4713.28     4464.20    158.05 o 
   7   6   2     1137.69     1084.85    133.69 o 
   8   6   2      964.41     1027.24    146.57 o 
   9   6   2     2984.26     2959.21    233.84 o 
  10   6   2        6.30        4.62     49.10 o 
  -9   7   2      325.17      185.71     90.91 o 
  -8   7   2      843.60      821.84    146.57 o 
  -7   7   2      233.29      255.96     91.64 o 
  -6   7   2      356.29      350.58     63.46 o 
  -5   7   2     2069.08     2121.04    144.39 o 
  -4   7   2        8.47       18.09     23.54 o 
  -3   7   2     1778.03     1778.10    145.85 o 
  -2   7   2     3445.21     3573.95    198.11 o 
  -1   7   2     1481.89     1366.57    125.18 o 
   0   7   2     2165.86     2045.24    148.28 o 
   1   7   2     4344.31     4050.96    310.53 o 
   2   7   2     2059.31     1818.33     99.14 o 
   3   7   2     2292.14     1848.34    139.28 o 
   4   7   2     1787.13     1578.46     97.06 o 
   5   7   2     3390.34     3069.23    136.58 o 
   6   7   2     3008.94     2933.42    136.98 o 
   7   7   2       83.20      187.65     75.11 o 
   8   7   2     4205.39     4119.90    272.00 o 
   9   7   2     1239.51     1188.88    170.88 o 
  10   7   2        8.07       25.52     59.55 o 
  -8   8   2     1947.77     1977.67    208.07 o 
  -7   8   2       66.55       84.59     62.47 o 
  -6   8   2     2862.67     3149.81    183.64 o 
  -5   8   2     2202.67     2188.76    152.17 o 
  -4   8   2      391.81      294.36     56.47 o 
  -3   8   2     5721.62     6014.92    281.24 o 
  -2   8   2      722.55      766.90    112.79 o 
  -1   8   2      215.66      185.95     64.17 o 
   0   8   2     4764.88     4634.00    236.76 o 
   1   8   2      338.22      370.20     82.89 o 
   2   8   2      727.52      499.91    107.68 o 
   3   8   2     9020.99     8654.62    316.00 o 
   4   8   2      638.95      542.17     69.70 o 
   5   8   2     1606.67     1512.49    102.09 o 
   6   8   2     3828.95     3990.49    179.88 o 
   7   8   2      556.19      536.95    122.02 o 
   8   8   2     1653.04     1662.88    182.55 o 
   9   8   2     1745.53     1547.18    188.87 o 
  -7   9   2     1418.97     1479.88    123.02 o 
  -6   9   2      913.01      995.50    105.65 o 
  -5   9   2      377.95      387.83     72.95 o 
  -4   9   2     2765.77     2534.45    206.74 o 
  -3   9   2     1266.79     1063.21    130.05 o 
  -2   9   2      616.35      702.98    118.62 o 
  -1   9   2     2599.37     2482.05    189.84 o 
   0   9   2     1033.45     1043.28    124.70 o 
   1   9   2        1.60        5.35     31.60 o 
   2   9   2     4816.10     4490.30    208.07 o 
   3   9   2     1512.10     1270.68    150.34 o 
   4   9   2      599.94      558.43    132.72 o 
   5   9   2     4450.69     4302.67    311.62 o 
   6   9   2      318.99      347.22     68.58 o 
   7   9   2      253.59      314.05     98.93 o 
   8   9   2     2731.48     2795.37    246.72 o 
   9   9   2        3.45      -11.42     59.31 o 
  -6  10   2     3304.98     3355.26    181.37 o 
  -5  10   2      521.73      512.72     84.78 o 
  -4  10   2     1611.90     1697.42    122.36 o 
  -3  10   2     4072.95     3910.36    259.61 o 
  -2  10   2     1629.72     1672.61    171.37 o 
  -1  10   2     2867.51     3038.69    225.57 o 
   0  10   2      859.85      851.50    131.99 o 
   1  10   2     3514.80     3586.59    238.70 o 
   2  10   2     3660.06     3517.07    235.78 o 
   3  10   2      621.40      512.16     90.91 o 
   4  10   2     5674.77     5055.80    310.29 o 
   5  10   2     1955.63     1881.22    128.39 o 
   6  10   2       32.56        5.23     38.06 o 
   7  10   2     3028.82     2664.36    237.73 o 
   8  10   2      159.12      146.57     86.05 o 
  -5  11   2      349.17      419.83     85.16 o 
  -4  11   2     2544.92     2582.42    159.42 o 
  -3  11   2       18.48        6.08     46.43 o 
  -2  11   2      473.69      639.78    133.45 o 
  -1  11   2     2354.95     2457.26    213.91 o 
   0  11   2      426.35      328.88     99.18 o 
   1  11   2     1411.70     1644.90    175.99 o 
   2  11   2     1940.47     2013.40    193.00 o 
   3  11   2     1123.41      996.05    107.62 o 
   4  11   2     1909.65     1795.59    283.31 o 
   5  11   2      538.94      646.83     94.70 o 
   6  11   2     1344.10     1180.38    178.90 o 
  -3  12   2       10.89       27.95     62.96 o 
  -2  12   2     1719.21     1674.06    194.70 o 
  -1  12   2      818.30      914.21    163.10 o 
   0  12   2       54.63       77.06     64.90 o 
   1  12   2     3001.56     3029.94    248.42 o 
   2  12   2      212.00      347.11    108.17 o 
   3  12   2      569.18      606.96    134.66 o 
   4  12   2     1238.75     1520.85    134.24 o 
   0 -12   3      413.10      447.99    132.48 o 
   1 -12   3     1101.75     1364.63    199.08 o 
  -4 -11   3      938.63      982.27    165.05 o 
  -3 -11   3      111.84      226.30     65.03 o 
  -2 -11   3     1932.47     2273.49    210.26 o 
  -1 -11   3      212.49      269.09     95.77 o 
   0 -11   3      181.47      249.64     93.58 o 
   1 -11   3     1914.25     2162.16    209.77 o 
   2 -11   3      397.52      463.79    123.97 o 
   3 -11   3        1.33       26.01     53.96 o 
   4 -11   3     1606.27     1811.16    205.89 o 
  -6 -10   3        2.48        1.70     63.93 o 
  -5 -10   3     1554.21     1363.90    180.12 o 
  -4 -10   3     1621.09     1442.17    168.94 o 
  -3 -10   3      270.80      343.62     70.52 o 
  -2 -10   3     2832.17     2570.75    147.31 o 
  -1 -10   3     1124.93     1322.82    156.05 o 
   0 -10   3     2210.45     2175.53    197.13 o 
   1 -10   3     2422.40     2379.71    207.59 o 
   2 -10   3      420.35      511.92    118.62 o 
   3 -10   3     2122.78     2103.09    202.24 o 
   4 -10   3     2032.21     1777.86    189.36 o 
   5 -10   3      151.63      176.72     90.42 o 
   6 -10   3     1827.54     1792.69    202.97 o 
  -7  -9   3     1126.07     1046.69    172.83 o 
  -6  -9   3      169.21      239.19     93.10 o 
  -5  -9   3     1654.18     1853.94    186.20 o 
  -4  -9   3     1441.42     1199.82    146.82 o 
  -3  -9   3      996.56     1023.24     96.67 o 
  -2  -9   3     2255.90     2159.67    170.03 o 
  -1  -9   3       95.79      119.24     42.23 o 
   0  -9   3     3473.97     3533.35    230.68 o 
   1  -9   3     1096.73      962.09    138.07 o 
   2  -9   3      199.17      282.21     88.72 o 
   3  -9   3     1348.11     1404.49    157.03 o 
   4  -9   3     1031.89     1020.68    150.71 o 
   5  -9   3      203.15      293.15     94.80 o 
   6  -9   3      820.37      910.32    153.14 o 
   7  -9   3      157.31      279.54    101.12 o 
  -8  -8   3     2015.19     2236.30    224.12 o 
  -7  -8   3       31.68       86.54     64.42 o 
  -6  -8   3     1937.36     2307.03    204.91 o 
  -5  -8   3     2376.85     2652.45    207.34 o 
  -4  -8   3        3.51        8.75     36.70 o 
  -3  -8   3     4582.26     4645.81    172.68 o 
  -2  -8   3     1006.32     1114.01     69.92 o 
  -1  -8   3       15.65       24.30     21.39 o 
   0  -8   3     9990.43     9896.84    360.97 o 
   1  -8   3      224.86      234.81     73.41 o 
   2  -8   3     1503.84     1486.17    148.76 o 
   3  -8   3     4821.51     5057.44    273.46 o 
   4  -8   3       34.38       48.62     46.43 o 
   5  -8   3     1035.99     1004.15    145.12 o 
   6  -8   3     2011.95     2008.54    191.30 o 
   7  -8   3      319.35      467.44    116.92 o 
   8  -8   3      815.44      982.03    157.27 o 
  -9  -7   3     2096.35     2042.57    216.82 o 
  -8  -7   3     1664.82     1955.79    199.08 o 
  -7  -7   3     1732.26     1785.39    181.58 o 
  -6  -7   3     1829.83     1968.67    178.90 o 
  -5  -7   3      878.30     1040.37    136.37 o 
  -4  -7   3     2721.83     2751.24    101.97 o 
  -3  -7   3     2057.68     2114.02    132.58 o 
  -2  -7   3      504.29      544.89     51.06 o 
  -1  -7   3     3009.36     2680.75     97.29 o 
   0  -7   3     2915.76     2870.00    182.79 o 
   1  -7   3       36.46       54.45     38.41 o 
   2  -7   3     5985.05     5454.87    259.61 o 
   3  -7   3      761.34      702.49    109.14 o 
   4  -7   3      289.59      259.61     78.27 o 
   5  -7   3     5856.10     5626.24    286.83 o 
   6  -7   3      167.13      139.53     65.14 o 
   7  -7   3      305.72      402.78    105.49 o 
   8  -7   3     5564.53     6062.80    325.72 o 
   9  -7   3       11.57       48.62     58.34 o 
  -9  -6   3     2132.55     2100.66    212.93 o 
  -8  -6   3       18.65       53.23     54.94 o 
  -7  -6   3      105.77      110.60     59.31 o 
  -6  -6   3     3989.81     3769.62    234.33 o 
  -5  -6   3      212.57      256.90     70.74 o 
  -4  -6   3     1373.44     1164.12    101.29 o 
  -3  -6   3     7388.25     7171.23    148.38 o 
  -2  -6   3     1142.63     1159.74     61.69 o 
  -1  -6   3     1985.24     1683.34     74.59 o 
   0  -6   3     2447.32     2357.86    115.10 o 
   1  -6   3     1007.77     1016.06    105.25 o 
   2  -6   3     3010.37     2698.87    170.64 o 
   3  -6   3     3574.18     3468.45    200.78 o 
   4  -6   3     2681.34     2614.53    178.42 o 
   5  -6   3     2839.05     2714.92    188.63 o 
   6  -6   3     1123.85     1087.28    125.91 o 
   7  -6   3     4643.25     4454.13    256.69 o 
   8  -6   3     2826.57     2742.14    211.48 o 
   9  -6   3       13.56       24.79     56.39 o 
  10  -6   3     1754.88     1874.36    210.26 o 
 -10  -5   3     2094.37     2218.07    223.39 o 
  -9  -5   3     1448.39     1471.83    176.23 o 
  -8  -5   3        2.31      -21.39     41.81 o 
  -7  -5   3     4566.86     4836.13    180.11 o 
  -6  -5   3      757.84      815.22     79.66 o 
  -5  -5   3      459.64      463.57     60.35 o 
  -4  -5   3    14456.29    14489.68    201.33 o 
  -3  -5   3       14.35       24.42     16.91 o 
  -2  -5   3      581.87      592.73     42.92 o 
  -1  -5   3     9900.47     9551.92    282.46 o 
   0  -5   3     1604.53     1446.21     90.03 o 
   1  -5   3     1604.03     1568.03     82.66 o 
   2  -5   3     2912.85     2672.62    158.73 o 
   3  -5   3      385.56      460.39     79.49 o 
   4  -5   3     1746.39     1677.47    135.88 o 
   5  -5   3     3272.03     2981.57    186.93 o 
   6  -5   3      270.81      189.60     62.96 o 
   7  -5   3     1189.41     1153.88    128.34 o 
   8  -5   3     4703.81     4842.32    263.01 o 
   9  -5   3      819.24      811.39    127.13 o 
  10  -5   3      521.41      614.01    140.50 o 
 -10  -4   3     2026.89     2080.49    213.91 o 
  -9  -4   3     1253.53     1233.12    165.78 o 
  -8  -4   3     1914.34     1971.18    122.95 o 
  -7  -4   3     3189.42     2801.75    239.19 o 
  -6  -4   3        8.60       38.16     27.29 o 
  -5  -4   3     2523.33     2465.76    199.57 o 
  -4  -4   3    10927.36    11209.35    162.71 o 
  -3  -4   3       16.38       19.50     14.91 o 
  -2  -4   3    10019.56     9714.66    166.75 o 
  -1  -4   3     4026.25     3938.18     91.06 o 
   0  -4   3     3137.59     2499.40    133.01 o 
   1  -4   3    16067.28    16026.85    641.84 o 
   2  -4   3      836.44      790.48     79.49 o 
   3  -4   3      832.20      733.36     84.35 o 
   4  -4   3    12606.75    12579.18    343.22 o 
   5  -4   3      199.91      195.43     59.31 o 
   6  -4   3     3898.20     3752.61    202.97 o 
   7  -4   3     4041.45     3796.85    212.21 o 
   8  -4   3      123.77      165.78     66.36 o 
  10  -4   3     1249.66     1136.38    165.78 o 
  11  -4   3      323.82      333.26    113.03 o 
 -10  -3   3     1580.74     1725.35    192.76 o 
  -9  -3   3       90.82       93.87     44.39 o 
  -8  -3   3     1581.84     1465.82    106.65 o 
  -7  -3   3     2287.23     2148.95    207.59 o 
  -6  -3   3      350.77      314.05     52.70 o 
  -5  -3   3     3577.27     3579.52    130.48 o 
  -4  -3   3     4358.29     4408.66     90.99 o 
  -3  -3   3     2137.08     1985.28     61.50 o 
  -2  -3   3     5742.37     5705.26    100.87 o 
  -1  -3   3     2869.37     2617.32     66.87 o 
   0  -3   3     9009.74     7860.78    257.55 o 
   1  -3   3     1790.89     1820.58     74.76 o 
   2  -3   3     1555.61     1298.03     94.80 o 
   3  -3   3    12540.82    12523.03    305.06 o 
   4  -3   3     2953.72     2834.27    151.44 o 
   5  -3   3       95.28      138.80     50.56 o 
   6  -3   3     7357.45     7278.91    266.90 o 
   7  -3   3      163.69      184.25     69.28 o 
   8  -3   3     1293.07     1176.24    126.40 o 
   9  -3   3     1909.75     1766.68    173.07 o 
  10  -3   3       76.66       48.13     57.12 o 
  11  -3   3      774.51      750.86    145.36 o 
 -11  -2   3     1613.07     1430.02    197.62 o 
 -10  -2   3      309.28      380.66    108.90 o 
  -9  -2   3       99.76      120.08     70.01 o 
  -8  -2   3     4623.66     4640.08    250.13 o 
  -7  -2   3      374.04      298.25     77.06 o 
  -6  -2   3      430.67      414.69     80.70 o 
  -5  -2   3     9159.69     8841.40    279.54 o 
  -4  -2   3     1245.34     1315.04    101.85 o 
  -3  -2   3     1221.16     1187.29     42.77 o 
  -2  -2   3    12564.21    13157.96    314.37 o 
  -1  -2   3      801.34      890.63     35.56 o 
   0  -2   3     3927.18     3552.61     93.03 o 
   1  -2   3     9229.94     9900.73    279.90 o 
   2  -2   3     2495.46     2363.19    115.70 o 
   3  -2   3     2903.70     2789.30    133.45 o 
   4  -2   3     5939.54     6299.07    210.75 o 
   5  -2   3     4749.18     4809.50    193.73 o 
   6  -2   3     1882.14     1936.34    132.23 o 
   7  -2   3     1115.04     1200.07    114.25 o 
   8  -2   3     9220.76     9238.83    310.89 o 
   9  -2   3      846.55      812.12    124.94 o 
  10  -2   3       73.90      116.19     72.44 o 
  11  -2   3     1984.12     2075.63    203.70 o 
 -11  -1   3     1017.88     1123.98    172.83 o 
 -10  -1   3        2.23       15.31     53.48 o 
  -9  -1   3     4469.42     4578.82    268.36 o 
  -8  -1   3      957.82     1015.33    132.23 o 
  -7  -1   3        2.97        1.22     32.33 o 
  -6  -1   3     4318.40     4569.59    218.28 o 
  -5  -1   3      214.13      202.00     57.12 o 
  -4  -1   3      745.28      887.71     85.08 o 
  -3  -1   3    14179.21    13515.27    295.34 o 
  -2  -1   3       74.87       37.06     12.32 o 
  -1  -1   3       14.67       37.59     12.50 o 
   0  -1   3     3961.85     3760.76    136.73 o 
   1  -1   3      650.99      754.45     40.04 o 
   2  -1   3     1613.49     1662.24     62.41 o 
   3  -1   3     2700.13     2562.51    118.38 o 
   4  -1   3     5215.41     5870.77    191.06 o 
   5  -1   3     2450.98     2475.24    132.23 o 
   7  -1   3      293.60      259.61     62.71 o 
   8  -1   3     7979.81     7816.67    399.62 o 
   9  -1   3     2696.81     2591.19    191.79 o 
  10  -1   3      861.49      877.75    134.66 o 
  11  -1   3     1229.43     1150.72    160.19 o 
 -11   0   3     1150.30     1182.32    177.45 o 
 -10   0   3      934.54     1033.32    155.33 o 
  -9   0   3     3384.20     3220.03    229.71 o 
  -8   0   3     1860.86     1831.33    164.56 o 
  -7   0   3     2355.97     2359.54    172.10 o 
  -6   0   3     3160.20     3110.64    183.28 o 
  -5   0   3     2608.22     2814.33    161.16 o 
  -4   0   3    28177.79    31429.24    506.57 o 
  -3   0   3    10562.83    10307.40    256.45 o 
  -2   0   3      241.35      228.79     19.00 o 
  -1   0   3    22843.93    25521.32    944.35 o 
   0   0   3     6285.73     6576.42    138.07 o 
   1   0   3      903.99      879.75     73.17 o 
   2   0   3     8909.71     9132.73    352.95 o 
   3   0   3     4188.85     4222.72    144.14 o 
   4   0   3     1919.13     2000.03    107.20 o 
   5   0   3     7795.26     8119.95    229.22 o 
   6   0   3      689.99      767.88     79.24 o 
   7   0   3     1179.92     1276.85     77.64 o 
   8   0   3     6767.50     6907.56    185.50 o 
   9   0   3      166.15      120.57     64.42 o 
  10   0   3      801.03      728.26    122.02 o 
  11   0   3      787.13      928.55    142.93 o 
 -11   1   3       46.79       60.77     76.81 o 
 -10   1   3      660.41      574.15    127.13 o 
  -9   1   3     4425.38     4235.60    267.38 o 
  -8   1   3       36.06       12.15     43.51 o 
  -7   1   3     2233.26     2289.29    173.07 o 
  -6   1   3     4412.57     4316.79    218.28 o 
  -5   1   3     1011.92      920.77     98.93 o 
  -4   1   3     9704.80    10718.27    134.28 o 
  -3   1   3     7287.87     7758.38    111.40 o 
  -2   1   3     4693.58     4680.32    164.32 o 
  -1   1   3    14602.37    16638.71    396.58 o 
   0   1   3     2343.69     2301.56     58.70 o 
   1   1   3    15094.38    13647.10    792.98 o 
   2   1   3    11204.43    12005.43    409.73 o 
   3   1   3     4535.14     4848.13    103.00 o 
   4   1   3    12670.13    13272.92    274.43 o 
   5   1   3     3567.48     3730.73    152.41 o 
   6   1   3     1346.39     1482.76     74.47 o 
   7   1   3     7826.02     7951.39    180.39 o 
   8   1   3     2450.48     2610.36    112.98 o 
   9   1   3      506.17      386.73     85.08 o 
  10   1   3     3092.11     2972.33    206.86 o 
  12   1   3      170.50      208.07     97.23 o 
 -11   2   3        0.74       -7.78     59.55 o 
 -10   2   3     2222.59     2022.88    205.40 o 
  -9   2   3      882.25      903.76    145.36 o 
  -8   2   3       66.72       64.42     50.32 o 
  -7   2   3     4421.84     4160.00    234.57 o 
  -6   2   3     1271.13     1113.05    116.43 o 
  -5   2   3     1359.26     1303.41     61.46 o 
  -4   2   3     7636.24     7881.44    140.63 o 
  -3   2   3     1153.29     1132.04     52.55 o 
  -2   2   3     3984.81     3923.74     95.04 o 
  -1   2   3     6064.44     6507.39    143.42 o 
   0   2   3     5255.26     6065.91    100.60 o 
   1   2   3     2765.65     2427.26    109.85 o 
   2   2   3    12896.09    12608.14    114.92 o 
   3   2   3     1053.25      976.15     50.73 o 
   4   2   3    11922.53    12725.61    196.18 o 
   5   2   3     2699.71     2809.27     75.77 o 
   6   2   3     4713.04     4852.47    199.37 o 
   7   2   3     4534.51     4699.71    216.93 o 
   8   2   3       38.22       39.73     39.14 o 
   9   2   3     2060.96     1787.58    166.75 o 
  10   2   3      875.95      800.21    133.93 o 
  11   2   3       15.74        9.24     49.34 o 
  12   2   3     2810.86     2577.82    245.99 o 
 -10   3   3      418.12      472.30    123.24 o 
  -9   3   3       14.78       -9.97     41.81 o 
  -8   3   3     2518.76     2527.99    203.94 o 
  -7   3   3     1318.46     1203.96    134.42 o 
  -6   3   3      125.24      115.22     54.94 o 
  -5   3   3     5498.53     5509.32    139.97 o 
  -4   3   3      583.50      595.95     49.09 o 
  -3   3   3     3389.65     3915.88    107.34 o 
  -2   3   3     1228.51     1026.19     53.43 o 
  -1   3   3       73.61      101.26     21.13 o 
   0   3   3     1195.48     1328.81     51.60 o 
   1   3   3    14933.45    14601.04    910.87 o 
   2   3   3     1113.21     1151.78    100.63 o 
   3   3   3       22.81       26.09     15.22 o 
   4   3   3    26070.33    28255.65    969.70 o 
   5   3   3      329.39      333.02     30.30 o 
   6   3   3      984.46     1018.23     52.33 o 
   7   3   3     4112.71     4360.00    118.50 o 
   8   3   3     1272.49     1318.69    137.09 o 
   9   3   3     2342.41     2167.27    184.01 o 
  10   3   3      821.70      780.52    135.64 o 
  11   3   3      516.42      553.00    128.10 o 
 -10   4   3     1270.45     1472.80    196.16 o 
  -9   4   3      301.05      281.48     96.02 o 
  -8   4   3     1844.78     1772.75    177.45 o 
  -7   4   3     2623.58     2406.21    190.33 o 
  -6   4   3      975.03      876.05    109.38 o 
  -5   4   3     3408.81     3445.71    122.00 o 
  -4   4   3      438.97      541.69     52.70 o 
  -3   4   3     5722.69     5899.53    144.77 o 
  -2   4   3     1956.32     1796.69     76.46 o 
  -1   4   3      123.27      177.26     27.99 o 
   0   4   3    13836.41    14602.19    427.21 o 
   1   4   3     3397.84     3212.15    206.92 o 
   2   4   3       32.49       11.10     13.75 o 
   3   4   3    11136.89    10863.99    642.21 o 
   4   4   3     2941.34     3187.74    178.66 o 
   5   4   3        5.28       11.07     12.36 o 
   6   4   3     8079.38     8190.10    194.91 o 
   7   4   3      433.21      457.61     57.48 o 
   8   4   3     1533.72     1153.40    131.99 o 
   9   4   3     5886.01     5812.92    305.30 o 
  10   4   3       12.00       12.88     48.62 o 
  11   4   3      501.41      440.21    122.27 o 
 -10   5   3      322.61      299.23    108.17 o 
  -9   5   3     2113.33     1895.26    200.05 o 
  -8   5   3     4248.96     4298.80    274.43 o 
  -7   5   3       75.45       43.27     47.16 o 
  -6   5   3     2133.37     2068.41    115.10 o 
  -5   5   3     8922.83     8757.54    275.16 o 
  -4   5   3     2076.74     2061.68     98.89 o 
  -3   5   3     5212.52     5205.42    275.53 o 
  -2   5   3     8053.07     7963.09    215.00 o 
  -1   5   3     3563.84     3407.54    105.76 o 
   0   5   3     2453.62     2525.99     83.80 o 
   1   5   3     3479.45     3265.84    222.84 o 
   2   5   3     1642.42     1456.22    110.84 o 
   3   5   3    10579.30     9523.85    247.21 o 
   4   5   3      611.50      518.44     54.74 o 
   5   5   3     4741.36     4628.85    147.99 o 
   6   5   3     3378.94     3262.06    219.38 o 
   7   5   3       36.06       34.11     29.72 o 
   8   5   3     7196.43     6559.65    313.08 o 
   9   5   3     1414.08     1503.43    166.75 o 
  10   5   3       11.31      100.63     70.98 o 
  11   5   3     4217.84     4034.09    297.04 o 
  -9   6   3     1819.39     1751.85    196.41 o 
  -8   6   3     1655.75     1432.45    165.53 o 
  -7   6   3      338.75      324.51     97.23 o 
  -6   6   3     4761.36     4769.88    172.42 o 
  -5   6   3      231.93      250.91     51.38 o 
  -4   6   3     1944.24     1829.13     99.86 o 
  -3   6   3     9853.83     9443.74    603.92 o 
  -2   6   3        8.78       13.73     19.59 o 
  -1   6   3      416.88      353.22     44.24 o 
   0   6   3     7399.98     7879.69    271.15 o 
   1   6   3      300.15      308.66     30.28 o 
   2   6   3     4256.52     4381.65    299.29 o 
   3   6   3     8280.95     8058.56    373.24 o 
   4   6   3     4040.75     3970.59    141.52 o 
   5   6   3     2925.22     2491.00    485.30 o 
   6   6   3     1894.36     1858.28    197.26 o 
   7   6   3     1397.48     1530.54    166.14 o 
   8   6   3     1361.91     1248.44    149.01 o 
   9   6   3     1327.74     1215.14    165.78 o 
  10   6   3      927.56      754.99    149.01 o 
  11   6   3      569.16      478.62    140.01 o 
  -9   7   3      544.51      695.93    150.46 o 
  -8   7   3      833.00      904.49    154.35 o 
  -7   7   3     1379.76     1286.60    156.54 o 
  -6   7   3      834.93      866.95     88.50 o 
  -5   7   3      102.76      113.27     55.91 o 
  -4   7   3     2611.24     2131.47    150.34 o 
  -3   7   3     1261.09     1364.26     89.37 o 
  -2   7   3      347.33      327.39     50.27 o 
  -1   7   3     3838.73     3694.78    165.66 o 
   0   7   3       41.62       43.06     25.15 o 
   1   7   3      265.39      239.43     64.90 o 
   2   7   3     6675.15     6419.79    560.90 o 
   3   7   3       17.91       35.84     25.52 o 
   4   7   3     2359.54     2172.50    120.44 o 
   5   7   3     6399.26     6256.55    271.52 o 
   6   7   3      146.53      109.01     48.37 o 
   7   7   3     1707.17     1738.85    112.44 o 
   8   7   3     2182.22     2132.75    198.35 o 
   9   7   3      399.76      290.23    100.15 o 
  10   7   3      669.56      790.97    156.05 o 
  -8   8   3      388.25      461.12    129.32 o 
  -7   8   3     2620.84     2614.53    224.85 o 
  -6   8   3     2574.67     2521.81    178.90 o 
  -5   8   3     2544.61     2514.59    136.29 o 
  -4   8   3     4459.31     4490.34    173.50 o 
  -3   8   3      955.10      876.56     79.92 o 
  -2   8   3     3153.57     3313.62    219.86 o 
  -1   8   3     3126.00     3158.38    257.90 o 
   0   8   3      138.86      166.26     57.61 o 
   1   8   3     5381.26     5033.13    247.21 o 
   2   8   3     1893.89     1761.70    154.35 o 
   3   8   3      224.79      263.74     52.77 o 
   4   8   3     9232.96     8786.27    547.41 o 
   5   8   3      644.02      664.61     78.50 o 
   6   8   3       75.12       89.43     38.37 o 
   7   8   3     4478.48     4468.66    350.52 o 
   8   8   3       35.81       87.02     63.44 o 
   9   8   3      329.03      363.64    112.54 o 
  -7   9   3     1597.78     1645.62    190.33 o 
  -6   9   3       32.27       48.58     40.40 o 
  -5   9   3      683.64      831.32     94.62 o 
  -4   9   3     1487.10     1461.15    108.45 o 
  -3   9   3      152.78      127.20     56.03 o 
  -2   9   3      625.63      729.57     77.86 o 
  -1   9   3     3893.59     3588.29    228.49 o 
   0   9   3      102.59       75.60     52.50 o 
   1   9   3     2595.05     2490.80    188.38 o 
   2   9   3     4971.90     4316.80    505.36 o 
   3   9   3     1651.33     1538.55    107.59 o 
   4   9   3     1845.69     1806.45    133.21 o 
   5   9   3     2172.82     2144.17    209.41 o 
   6   9   3     2006.85     2035.51    232.14 o 
   7   9   3     2154.90     1906.45    194.22 o 
   8   9   3      216.55      153.14     81.92 o 
   9   9   3     2504.44     2439.02    243.32 o 
  -6  10   3       59.39       50.77     47.26 o 
  -5  10   3     3292.43     3597.06    180.79 o 
  -4  10   3      346.15      433.06     75.79 o 
  -3  10   3      640.92      611.43     83.55 o 
  -2  10   3     5154.66     4976.25    289.26 o 
  -1  10   3      150.54      118.38     67.58 o 
   0  10   3     1133.75     1114.99    137.82 o 
   1  10   3     4972.50     5104.84    285.13 o 
   2  10   3       23.60       39.14     41.81 o 
   3  10   3     2123.56     2040.37    130.25 o 
   4  10   3     1214.78     1335.09    230.31 o 
   5  10   3      374.90      405.74     75.61 o 
   6  10   3     1918.90     1844.42    133.04 o 
   7  10   3      695.25      768.61    152.65 o 
   8  10   3      773.99      793.16    162.37 o 
  -5  11   3     1500.10     1575.35    133.94 o 
  -4  11   3        1.58       44.97     59.31 o 
  -3  11   3     2800.58     2677.24    230.19 o 
  -2  11   3     1334.81     1516.07    174.77 o 
  -1  11   3       53.53       81.43     57.85 o 
   0  11   3     2050.51     2171.16    201.02 o 
   1  11   3     1445.55     1327.20    159.46 o 
   2  11   3      231.57      198.59     79.73 o 
   3  11   3     2762.21     2696.37    157.83 o 
   4  11   3      202.12      241.31     63.20 o 
   5  11   3     1049.28      975.77    110.33 o 
   6  11   3     1530.48     1587.05    131.40 o 
  -3  12   3      909.81     1133.71    181.82 o 
  -2  12   3      368.70      484.45    128.83 o 
  -1  12   3     1292.80     1261.56    181.09 o 
   0  12   3     1126.67     1106.97    170.15 o 
   1  12   3       21.92       72.44     60.53 o 
   2  12   3     2051.99     2070.28    207.59 o 
   3  12   3     1234.98     1250.14    179.15 o 
   4  12   3      170.14       87.37     49.30 o 
   5  12   3     2067.49     1958.59    149.26 o 
  -3 -11   4     1076.31     1107.21    166.75 o 
  -2 -11   4     1658.61     1966.48    199.08 o 
  -1 -11   4       29.50       21.88     58.34 o 
   0 -11   4     2810.43     3157.07    253.53 o 
   1 -11   4      926.96      923.69    161.40 o 
   2 -11   4      564.77      619.36    140.50 o 
   3 -11   4     1982.33     2134.45    218.53 o 
   4 -11   4      782.49      821.35    163.59 o 
  -5 -10   4      529.71      469.14    124.21 o 
  -4 -10   4       98.66      108.17     70.74 o 
  -3 -10   4     2983.90     3126.25    381.14 o 
  -2 -10   4      176.94      175.40     54.56 o 
  -1 -10   4       75.70       73.17     59.80 o 
   0 -10   4     3666.17     3666.56    256.69 o 
   1 -10   4       40.49       48.37     51.78 o 
   2 -10   4     1216.57     1338.62    161.89 o 
   3 -10   4     1786.43     1936.83    196.65 o 
   4 -10   4        0.76        2.43     47.89 o 
   5 -10   4     1041.77      978.62    167.48 o 
   6 -10   4     1082.24     1231.91    188.63 o 
  -6  -9   4     1701.89     1830.12    196.89 o 
  -5  -9   4      274.36      357.81    104.77 o 
  -4  -9   4     3189.42     3095.09    228.98 o 
  -3  -9   4     2701.49     2808.93    273.22 o 
  -2  -9   4      142.58      123.15     44.16 o 
  -1  -9   4     6025.96     6372.48    310.41 o 
   0  -9   4      945.32     1007.06    140.98 o 
   1  -9   4       10.46       18.47     39.62 o 
   2  -9   4     6252.92     6345.74    325.72 o 
   3  -9   4      345.69      408.37    106.95 o 
   4  -9   4        5.46        0.00     37.43 o 
   5  -9   4     4661.96     5151.51    313.33 o 
   6  -9   4       66.15      129.56     67.33 o 
   7  -9   4      216.27      216.34     91.15 o 
  -7  -8   4       36.37       75.35     68.06 o 
  -6  -8   4     2073.83     2236.54    204.18 o 
  -5  -8   4      328.40      378.96    101.61 o 
  -4  -8   4     1420.03     1533.32    155.57 o 
  -3  -8   4     1042.17     1090.36     72.09 o 
  -2  -8   4     2932.70     2980.02    213.84 o 
  -1  -8   4      901.27      963.54     67.27 o 
   0  -8   4       31.06       60.28     40.84 o 
   1  -8   4     6133.39     6215.45    296.80 o 
   2  -8   4       61.81       49.83     40.11 o 
   3  -8   4       41.87       67.82     46.43 o 
   4  -8   4     8028.41     8003.03    360.72 o 
   5  -8   4      118.34      102.09     67.82 o 
   6  -8   4       74.71       87.99     62.96 o 
   7  -8   4     3983.08     4375.61    289.75 o 
   8  -8   4      844.72      891.12    154.60 o 
  -8  -7   4       88.01      143.66     75.84 o 
  -7  -7   4     6520.99     6775.74    349.06 o 
  -6  -7   4       29.41       61.98     54.21 o 
  -5  -7   4       96.30       92.86     57.37 o 
  -4  -7   4     9856.03     9753.24    244.66 o 
  -3  -7   4       18.07       33.43     24.31 o 
  -2  -7   4      771.98      826.91     61.13 o 
  -1  -7   4     8420.55     8160.71    240.94 o 
   0  -7   4     1076.59     1014.65     80.10 o 
   1  -7   4     1368.70     1573.43    140.98 o 
   2  -7   4     1952.20     1805.81    154.60 o 
   3  -7   4     2574.71     2514.86    184.98 o 
   4  -7   4     1357.73     1321.85    140.25 o 
   5  -7   4     1601.14     1435.61    152.41 o 
   6  -7   4     2966.16     2987.65    222.41 o 
   7  -7   4      817.88      957.96    147.30 o 
   8  -7   4      632.38      751.59    136.61 o 
   9  -7   4     2043.38     2166.29    208.56 o 
  -9  -6   4      139.63      159.46     89.21 o 
  -8  -6   4     1539.17     1645.14    182.06 o 
  -7  -6   4      386.26      350.76    101.12 o 
  -6  -6   4       67.59       73.97     38.73 o 
  -5  -6   4     2636.50     2832.42    133.95 o 
  -4  -6   4     1409.67     1346.86     90.40 o 
  -3  -6   4       18.85        8.11     19.34 o 
  -2  -6   4     8978.24     8999.20    291.21 o 
  -1  -6   4     1239.62     1040.85     66.63 o 
   0  -6   4      226.52      261.68     37.02 o 
   1  -6   4     5994.96     6059.06    178.60 o 
   2  -6   4      164.13      154.60     56.39 o 
   3  -6   4      786.31      757.67    107.93 o 
   4  -6   4     6509.15     6535.83    289.26 o 
   5  -6   4      148.30      217.07     71.22 o 
   6  -6   4     2378.12     2336.20    186.44 o 
   7  -6   4     1547.61     1725.35    167.97 o 
   8  -6   4      191.96      240.16     88.48 o 
   9  -6   4      957.64     1060.30    154.11 o 
  -9  -5   4      180.53      263.01     97.72 o 
  -8  -5   4     1953.36     2231.44    203.45 o 
  -7  -5   4     2013.60     2148.97    128.26 o 
  -6  -5   4     1385.15     1376.04     97.44 o 
  -5  -5   4     4726.70     4835.92    166.90 o 
  -4  -5   4      808.65      795.76     70.90 o 
  -3  -5   4     8176.98     8193.86    231.30 o 
  -2  -5   4     4098.83     3994.51    125.43 o 
  -1  -5   4      621.32      566.26     43.37 o 
   0  -5   4     8113.35     7460.87    527.70 o 
   1  -5   4     2592.91     2453.50    140.86 o 
   2  -5   4       34.97       46.18     35.00 o 
   3  -5   4     5273.68     5133.04    233.35 o 
   4  -5   4     2799.47     2814.33    180.85 o 
   5  -5   4      649.05      480.32     91.15 o 
   6  -5   4     1847.07     1903.53    159.46 o 
   7  -5   4      222.63      227.28     77.06 o 
   8  -5   4     1476.22     1525.79    158.24 o 
   9  -5   4     1307.17     1282.23    150.46 o 
 -10  -4   4       25.92       37.68     60.28 o 
  -9  -4   4     1566.69     1486.17    177.93 o 
  -8  -4   4     4317.13     4533.82    211.11 o 
  -7  -4   4       19.79       21.15     30.58 o 
  -6  -4   4     2879.88     2832.89    133.37 o 
  -5  -4   4     7535.79     7781.29    205.52 o 
  -4  -4   4     3616.21     3825.77    152.17 o 
  -3  -4   4     5670.38     5295.51    208.00 o 
  -2  -4   4     8655.63     8596.14    142.62 o 
  -1  -4   4     6672.96     6591.64    208.92 o 
   0  -4   4     5596.79     5003.23    325.54 o 
   1  -4   4     3363.31     3279.52    114.21 o 
   2  -4   4     4885.78     4636.68    198.84 o 
   3  -4   4     2600.71     2462.12    153.14 o 
   4  -4   4     2870.04     2927.85    172.34 o 
   5  -4   4     4613.10     4617.71    224.60 o 
   6  -4   4      781.06      646.10     99.90 o 
   7  -4   4      110.48      144.14     59.07 o 
   8  -4   4     9597.62     9218.17    353.92 o 
   9  -4   4      258.86      303.36     90.91 o 
  11  -4   4     1999.96     1910.82    211.23 o 
 -10  -3   4        6.71      -19.20     49.10 o 
  -9  -3   4     3310.74     3187.18    168.14 o 
  -8  -3   4       40.36       58.63     38.63 o 
  -7  -3   4        3.01        4.71     25.92 o 
  -6  -3   4     4466.73     4236.67    158.39 o 
  -5  -3   4      131.42      150.06     39.31 o 
  -4  -3   4     2190.08     2241.13    124.58 o 
  -3  -3   4    17510.28    17285.84    306.92 o 
  -2  -3   4     2676.03     2898.20     76.05 o 
  -1  -3   4     6560.50     6728.43    218.84 o 
   0  -3   4    15603.48    13848.69    569.06 o 
   1  -3   4     4801.02     4657.09    180.00 o 
   2  -3   4     4464.69     4665.43    163.35 o 
   3  -3   4    12147.77    12454.97    319.40 o 
   4  -3   4     3070.39     3032.13    166.02 o 
   5  -3   4     5818.51     5831.64    238.21 o 
   6  -3   4     1558.64     1729.97    139.28 o 
   7  -3   4     4190.19     4166.57    220.96 o 
   8  -3   4     4170.77     4166.57    228.49 o 
   9  -3   4     1001.45     1153.15    133.21 o 
  10  -3   4     1669.04     1537.46    171.85 o 
  11  -3   4      608.89      689.61    141.71 o 
 -10  -2   4     1067.34     1035.68    113.61 o 
  -9  -2   4     1177.16     1305.56    156.54 o 
  -8  -2   4     2721.00     2342.28    189.36 o 
  -7  -2   4     2988.51     3013.90    199.08 o 
  -6  -2   4     1245.91     1267.40    124.94 o 
  -5  -2   4     1387.68     1514.85    126.89 o 
  -4  -2   4     8860.74     9383.46    285.61 o 
  -3  -2   4      943.60      923.09     40.56 o 
  -2  -2   4     1053.41      993.92     48.92 o 
  -1  -2   4     6378.54     6604.63    141.34 o 
   0  -2   4       74.20       43.70     12.47 o 
   1  -2   4     1435.84     1312.83     63.34 o 
   2  -2   4    11388.69    11129.05    434.86 o 
   3  -2   4      345.23      347.11     58.10 o 
   4  -2   4     2411.67     2354.92    137.58 o 
   5  -2   4     6534.46     6616.04    240.65 o 
   6  -2   4      856.18      812.60     94.07 o 
   7  -2   4     1744.06     1694.00    139.53 o 
   8  -2   4     3866.64     3829.42    212.93 o 
   9  -2   4       24.10       13.37     35.25 o 
  10  -2   4     1902.08     1696.18    177.93 o 
  11  -2   4      919.87      934.14    152.89 o 
 -10  -1   4      765.82      741.87    140.01 o 
  -9  -1   4     2592.66     2562.99    212.21 o 
  -8  -1   4      944.77      921.50    131.99 o 
  -7  -1   4     2432.16     2471.11    181.82 o 
  -6  -1   4     2281.42     2244.56    162.62 o 
  -5  -1   4     3197.77     3180.41    178.42 o 
  -4  -1   4     4001.86     3412.54    171.13 o 
  -3  -1   4      511.17      512.89     70.01 o 
  -2  -1   4     4863.50     4522.98    176.72 o 
  -1  -1   4     7169.32     7945.43    167.97 o 
   0  -1   4     1164.62     1215.17     35.25 o 
   1  -1   4     6279.99     5817.80    347.11 o 
   2  -1   4     2187.19     2189.81    124.09 o 
   3  -1   4      594.31      590.67     64.42 o 
   4  -1   4    16231.85    17277.84    356.35 o 
   5  -1   4     1162.14     1164.33     97.47 o 
   6  -1   4       31.74       17.74     27.71 o 
   8  -1   4      166.77      168.94     64.42 o 
   9  -1   4      334.34      313.33     87.26 o 
  10  -1   4     2008.33     1877.52    178.42 o 
  11  -1   4      149.72      156.78     76.57 o 
 -10   0   4     2264.66     2421.52    219.98 o 
  -9   0   4      195.36      214.39     83.86 o 
  -8   0   4      837.13      936.09    134.18 o 
  -7   0   4     6423.61     6342.83    287.80 o 
  -6   0   4      351.86      395.24     84.35 o 
  -5   0   4     4308.26     4334.05    207.83 o 
  -4   0   4    10789.23    11129.24    309.68 o 
  -3   0   4     1768.39     1866.48     48.38 o 
  -2   0   4     6027.40     6132.61    136.12 o 
  -1   0   4     5779.88     6678.61    325.72 o 
   0   0   4     5439.08     5652.59    403.63 o 
   1   0   4     6262.06     6246.29    274.43 o 
   2   0   4     3352.44     3737.68    160.63 o 
   3   0   4     2483.50     2280.54    115.70 o 
   4   0   4    21049.48    23047.49    402.05 o 
   5   0   4      456.14      533.07     66.60 o 
   6   0   4     3476.88     3240.69    163.83 o 
   7   0   4     1399.34     1570.51    124.21 o 
   8   0   4      222.55      303.60     70.98 o 
   9   0   4     2806.64     2960.67    198.35 o 
  10   0   4      161.95      221.44     80.94 o 
 -10   1   4      781.88      883.58    154.84 o 
  -9   1   4       49.02       49.59     59.55 o 
  -8   1   4     3016.93     3009.77    217.55 o 
  -7   1   4     4478.60     4108.47    236.76 o 
  -6   1   4      387.41      247.94     71.71 o 
  -5   1   4    12406.33    12881.81    363.88 o 
  -4   1   4     1190.70     1296.07     45.56 o 
  -3   1   4     3009.75     3341.57    210.26 o 
  -2   1   4    17916.60    18442.10    494.69 o 
  -1   1   4        1.01       14.47     11.51 o 
   0   1   4     2786.62     3089.14    196.41 o 
   1   1   4    26912.96    25510.38   1336.80 o 
   2   1   4     2582.10     2502.17     52.96 o 
   3   1   4     9885.58    10411.39    155.69 o 
   4   1   4    12680.28    13707.76    230.44 o 
   5   1   4      376.44      367.77     60.77 o 
   6   1   4     3538.56     3519.01    167.24 o 
   7   1   4     2203.91     2220.01    141.23 o 
   8   1   4     2871.46     2738.25    119.54 o 
   9   1   4     4717.94     4472.11    231.17 o 
  12   1   4     2127.72     1821.13    201.75 o 
 -10   2   4      824.72      797.29    151.44 o 
  -9   2   4     1117.26     1135.89    161.16 o 
  -8   2   4     3023.49     3087.07    223.87 o 
  -7   2   4      526.14      524.07    103.79 o 
  -6   2   4     2029.14     2138.58    163.35 o 
  -5   2   4     3493.27     3421.54    191.54 o 
  -4   2   4       24.61       30.85     16.88 o 
  -3   2   4     9633.99     9698.38    156.01 o 
  -2   2   4      598.99      560.25     39.37 o 
  -1   2   4        0.57        2.52     11.65 o 
   0   2   4    11477.91    12287.33    162.78 o 
   1   2   4      824.59      860.13     52.34 o 
   2   2   4      446.95      500.28     25.63 o 
   3   2   4    12446.95    12099.54    393.30 o 
   4   2   4       20.78       24.08     16.24 o 
   5   2   4      473.30      380.48     43.89 o 
   6   2   4     4485.16     4469.26    213.06 o 
   7   2   4      136.72      163.38     30.34 o 
   8   2   4     2770.71     2771.78    146.85 o 
   9   2   4     3770.89     3545.51    227.52 o 
  10   2   4      137.59       55.18     58.34 o 
  11   2   4      865.05      840.07    145.60 o 
  12   2   4     1048.57     1289.03    186.20 o 
 -10   3   4       79.02      121.54     79.00 o 
  -9   3   4     1809.94     1661.91    183.28 o 
  -8   3   4     2873.90     2802.67    217.31 o 
  -7   3   4      675.03      644.64    116.43 o 
  -6   3   4     2097.26     1946.55    158.24 o 
  -5   3   4     2409.02     2289.65     91.68 o 
  -4   3   4     6058.92     6129.92    142.64 o 
  -3   3   4     3972.18     4394.73    127.37 o 
  -2   3   4       48.40       35.78     16.72 o 
  -1   3   4     2949.23     2819.20     85.77 o 
   0   3   4      342.49      389.66     33.56 o 
   1   3   4       22.13       50.67     12.71 o 
   2   3   4     7599.50     7211.70    325.34 o 
   3   3   4     4235.28     4280.24    114.39 o 
   4   3   4     1984.90     2170.43    100.15 o 
   5   3   4    11047.90    11276.51    149.24 o 
   6   3   4       56.35       48.69     18.91 o 
   7   3   4      331.03      341.61     52.55 o 
   8   3   4     6242.52     6623.10    310.04 o 
   9   3   4      589.83      582.41    110.84 o 
  10   3   4       55.42       66.12     56.39 o 
  11   3   4     2608.26     2692.55    231.89 o 
 -10   4   4      118.34      102.82     85.08 o 
  -9   4   4     2644.93     2705.44    232.62 o 
  -8   4   4     1502.56     1084.12    155.81 o 
  -7   4   4      792.57      774.44    123.73 o 
  -6   4   4     8626.26     8045.09    327.18 o 
  -5   4   4        6.26       10.89     20.29 o 
  -4   4   4     3336.31     3151.65    113.26 o 
  -3   4   4    11325.02    12109.87    212.60 o 
  -2   4   4      381.46      343.69     40.31 o 
  -1   4   4     3938.74     3876.60    108.14 o 
   0   4   4     8108.75     8791.43    203.70 o 
   1   4   4       50.15       55.64     13.99 o 
   2   4   4     5703.65     5061.93    346.87 o 
   3   4   4     6228.71     6361.14    490.65 o 
   4   4   4     7457.46     7760.28    174.96 o 
   5   4   4     2367.92     2287.55    101.51 o 
   6   4   4     2914.01     2910.41    120.45 o 
   7   4   4     3310.97     3217.56    132.26 o 
   8   4   4     1869.85     1851.49    109.39 o 
   9   4   4      736.68      712.70    124.94 o 
  10   4   4     1874.66     1901.34    189.36 o 
  11   4   4      710.47      718.29    146.82 o 
 -10   5   4     1384.37     1248.44    196.65 o 
  -9   5   4      965.00     1025.05    166.51 o 
  -8   5   4      269.22      204.67     81.19 o 
  -7   5   4     5656.31     5214.47    288.05 o 
  -6   5   4     1251.04     1145.13    131.99 o 
  -5   5   4      156.51      205.19     44.15 o 
  -4   5   4    11574.72    11292.10    229.90 o 
  -3   5   4     1622.03     1623.37     84.66 o 
  -2   5   4     1304.08     1399.24     74.84 o 
  -1   5   4    14511.06    14751.40    534.04 o 
   0   5   4      234.22      254.58     33.77 o 
   1   5   4     2306.07     2505.49     76.29 o 
   2   5   4     8971.32     8350.71    714.04 o 
   3   5   4        2.55        9.49     17.27 o 
   4   5   4     4069.96     4240.58    165.29 o 
   5   5   4    10965.52    11114.71    452.12 o 
   6   5   4      532.35      531.23     62.63 o 
   7   5   4     1984.66     1918.43    109.04 o 
   8   5   4     2916.69     2976.63    140.25 o 
   9   5   4      989.94     1021.16    149.73 o 
  10   5   4     1165.79     1306.78    174.53 o 
  11   5   4      725.37      781.49    156.30 o 
  -9   6   4      723.49      786.11    156.30 o 
  -8   6   4     1174.36     1084.85    163.10 o 
  -7   6   4     2024.32     2006.59    187.65 o 
  -6   6   4      777.83      794.37    124.94 o 
  -5   6   4     4075.64     3949.47    151.80 o 
  -4   6   4     2021.79     1950.08    103.54 o 
  -3   6   4        8.63       30.59     24.15 o 
  -2   6   4     4811.99     4765.76    276.26 o 
  -1   6   4     1663.88     1568.52     80.71 o 
   0   6   4      462.83      561.69     49.57 o 
   1   6   4     8060.79     8358.74    181.21 o 
   2   6   4      879.37      789.23     78.88 o 
   3   6   4      111.21      110.84     32.54 o 
   4   6   4     8555.13     8133.86    204.88 o 
   5   6   4      185.41      180.68     41.91 o 
   6   6   4      247.66      310.88     54.71 o 
   7   6   4     4416.50     4481.62    210.26 o 
   8   6   4        0.46        3.65     42.05 o 
   9   6   4      977.13     1029.91    154.60 o 
  10   6   4     3390.98     3204.23    256.45 o 
  11   6   4       16.61      -10.70     63.44 o 
  -9   7   4       23.68        3.89     63.69 o 
  -8   7   4     1567.73     1595.79    184.98 o 
  -7   7   4     1415.43     1509.50    169.67 o 
  -6   7   4      176.97      204.91     74.14 o 
  -5   7   4     2130.24     2036.30    117.27 o 
  -4   7   4      999.56      805.19     91.88 o 
  -3   7   4     2086.59     1892.12    237.97 o 
  -2   7   4     1916.49     1900.29    100.20 o 
  -1   7   4     3813.19     3652.16    161.65 o 
   0   7   4     5088.80     4918.10    299.59 o 
   1   7   4     3191.23     2946.81    179.15 o 
   2   7   4      701.29      550.49    131.50 o 
   3   7   4     7683.72     6981.37    494.66 o 
   4   7   4      416.82      396.25     59.25 o 
   5   7   4        1.25       10.36     23.25 o 
   6   7   4     3003.29     2940.27    139.74 o 
   7   7   4      583.70      636.82     79.43 o 
   8   7   4      420.41      374.82    104.04 o 
   9   7   4     3768.68     3720.76    268.84 o 
  10   7   4      218.60      213.18     95.04 o 
  -8   8   4     3648.63     3362.47    271.52 o 
  -7   8   4      351.86      286.10     99.18 o 
  -6   8   4     1416.36     1564.19    171.13 o 
  -5   8   4     3673.65     3695.29    164.36 o 
  -4   8   4      123.30      159.56     45.68 o 
  -3   8   4     3445.27     3227.53    142.65 o 
  -2   8   4     5516.38     5627.05    313.81 o 
  -1   8   4     1886.33     1975.73    102.45 o 
   0   8   4     2173.57     2161.43    166.51 o 
   1   8   4     5336.25     5292.25    256.69 o 
   2   8   4     2198.45     2008.89    130.05 o 
   3   8   4     3261.56     2962.46    286.59 o 
   4   8   4     1483.96     1386.65     98.66 o 
   5   8   4     2580.95     2422.85    165.41 o 
   6   8   4     2670.26     2578.40    245.99 o 
   7   8   4      403.54      435.68     79.00 o 
   8   8   4     2502.19     2436.59    218.28 o 
   9   8   4     2343.92     2127.64    216.82 o 
  -7   9   4      405.24      414.93    124.45 o 
  -6   9   4     1313.46     1483.11    183.40 o 
  -5   9   4     1025.48     1029.70    114.49 o 
  -4   9   4       56.19       71.37     40.28 o 
  -3   9   4     2079.91     1836.68    170.15 o 
  -2   9   4     1066.95     1050.24     89.42 o 
  -1   9   4       24.33       -2.67     35.49 o 
   0   9   4     2803.26     2803.40    202.97 o 
   1   9   4     1119.59     1165.55    131.99 o 
   2   9   4      128.00      199.32     70.49 o 
   3   9   4     4833.75     4786.46    328.52 o 
   4   9   4       11.61       19.89     27.16 o 
   5   9   4      979.83      997.11    199.57 o 
   6   9   4     2647.45     2606.60    147.34 o 
   7   9   4        9.73       23.49     36.61 o 
   8   9   4     1774.90     1502.70    185.47 o 
   9   9   4     1740.18     1786.61    207.59 o 
  -6  10   4     1427.83     1451.83    123.88 o 
  -5  10   4      988.54     1008.44    108.04 o 
  -4  10   4     1857.64     1948.13    131.79 o 
  -3  10   4     2483.64     2562.26    213.18 o 
  -2  10   4      603.93      607.69    123.00 o 
  -1  10   4     2776.18     3145.65    230.19 o 
   0  10   4     3809.51     3689.16    247.45 o 
   1  10   4       85.65       78.27     52.50 o 
   2  10   4     2796.92     2825.03    214.88 o 
   3  10   4     1635.75     1522.48    115.77 o 
   4  10   4       34.16       65.68     37.35 o 
   5  10   4     2692.32     2538.55    209.41 o 
   6  10   4      536.41      564.17     89.09 o 
   7  10   4      124.51      134.00     59.23 o 
   8  10   4     2017.67     2113.55    230.19 o 
  -5  11   4      261.81      254.56     74.02 o 
  -4  11   4      954.29     1032.34    164.08 o 
  -3  11   4     1505.21     1556.42    179.63 o 
  -2  11   4     1217.11     1295.11    174.77 o 
  -1  11   4     1712.19     1802.89    186.68 o 
   0  11   4      742.26      819.17    143.41 o 
   1  11   4     2614.82     2657.55    221.44 o 
   2  11   4     1984.93     1938.53    191.30 o 
   3  11   4      158.06      186.68     80.46 o 
   4  11   4     1755.00     1737.38    146.82 o 
   5  11   4     1150.43     1198.93    120.90 o 
   6  11   4       69.60      106.75     54.83 o 
   7  11   4     1835.27     1657.29    202.24 o 
  -3  12   4        8.03      -14.10     61.01 o 
  -2  12   4      491.94      390.14    117.89 o 
  -1  12   4     1499.35     1451.65    180.85 o 
   0  12   4       17.69       39.38     63.44 o 
   1  12   4     1039.70     1039.39    166.75 o 
   2  12   4     2191.11     2209.80    217.55 o 
   3  12   4      562.51      521.64    130.53 o 
   4  12   4      700.49      765.75    107.41 o 
   5  12   4      975.29      875.59    116.55 o 
  -2 -11   5        1.10       11.42     66.36 o 
  -1 -11   5     2459.83     2941.71    246.48 o 
   0 -11   5      129.80      188.38     95.04 o 
   1 -11   5      146.63      279.54    105.74 o 
   2 -11   5     1539.07     1886.76    208.80 o 
   3 -11   5       33.73       38.65     57.85 o 
  -3 -10   5      756.58      600.88    133.45 o 
  -2 -10   5     1502.94     1756.95    181.33 o 
  -1 -10   5     1573.66     1835.47    186.93 o 
   0 -10   5      545.97      669.43    132.72 o 
   1 -10   5     2370.49     2500.04    218.77 o 
   2 -10   5      714.03      937.79    154.11 o 
   3 -10   5      109.36       76.81     59.80 o 
   4 -10   5     2796.89     3053.52    255.96 o 
   5 -10   5      661.52      643.42    145.60 o 
  -6  -9   5       42.75       64.17     72.92 o 
  -5  -9   5      216.55      289.02    102.09 o 
  -4  -9   5     2928.29     2700.82    218.53 o 
  -3  -9   5      335.47      279.54     85.32 o 
  -2  -9   5     1061.04     1158.04     80.68 o 
  -1  -9   5     3789.58     3879.76    173.42 o 
   0  -9   5     1616.39     1598.95    165.29 o 
   1  -9   5      964.73     1104.05    150.95 o 
   2  -9   5      874.76      779.54    136.12 o 
   3  -9   5     2052.53     2136.88    197.38 o 
   4  -9   5     1094.21     1056.41    159.46 o 
   5  -9   5      194.31      249.64     89.21 o 
   6  -9   5     2006.99     2053.02    213.42 o 
   7  -9   5      425.31      708.81    150.95 o 
  -7  -8   5      640.10      739.19    149.25 o 
  -6  -8   5       10.21       15.07     52.50 o 
  -5  -8   5     4568.42     4559.62    277.11 o 
  -4  -8   5      660.89      629.81    117.16 o 
  -3  -8   5      332.87      293.76     61.16 o 
  -2  -8   5     8572.61     8225.53    501.10 o 
  -1  -8   5      260.20      263.32     45.22 o 
   0  -8   5      606.82      620.50     77.66 o 
   1  -8   5     5850.26     5579.57    286.83 o 
   2  -8   5       10.68       20.42     41.32 o 
   3  -8   5     1230.17     1121.55    139.53 o 
   4  -8   5     3149.67     3496.89    243.56 o 
   5  -8   5      162.22      138.55     69.52 o 
   6  -8   5     1103.13     1256.46    168.45 o 
   7  -8   5      222.71      308.46    100.63 o 
   8  -8   5      779.15      859.27    158.24 o 
  -8  -7   5      496.57      547.41    137.34 o 
  -7  -7   5        5.31       43.51     56.15 o 
  -6  -7   5     4783.25     5252.87    297.04 o 
  -5  -7   5     1072.14     1085.06     97.05 o 
  -4  -7   5     1648.79     1768.97    111.55 o 
  -3  -7   5     8353.62     8666.10    185.33 o 
  -2  -7   5      688.02      650.71     58.82 o 
  -1  -7   5     2993.15     3108.50    125.98 o 
   0  -7   5     9586.34     9419.23    241.25 o 
   1  -7   5      683.23      679.88    108.17 o 
   2  -7   5     4090.83     4188.44    239.67 o 
   3  -7   5     7496.26     7459.76    327.91 o 
   4  -7   5      651.14      727.77    122.27 o 
   5  -7   5     3909.01     4021.94    255.23 o 
   6  -7   5     3125.76     3244.34    236.76 o 
   7  -7   5       64.49       77.54     63.93 o 
   8  -7   5     4346.16     4034.58    278.32 o 
   9  -7   5     1340.88     1455.78    180.61 o 
  -8  -6   5     1437.58     1687.68    188.38 o 
  -7  -6   5       31.85       11.42     52.99 o 
  -6  -6   5       63.54      132.82     47.01 o 
  -5  -6   5     3213.29     3434.36    152.59 o 
  -4  -6   5       55.42       60.10     32.92 o 
  -3  -6   5      999.36     1005.19     63.40 o 
  -2  -6   5     1160.94     1171.45     65.79 o 
  -1  -6   5      789.55      802.34     55.96 o 
   0  -6   5     3460.64     3130.37    203.27 o 
   1  -6   5       65.28       91.53     33.64 o 
   2  -6   5     2240.39     2150.01    162.37 o 
   3  -6   5     2398.22     2465.76    177.69 o 
   4  -6   5       66.23       37.19     43.51 o 
   5  -6   5     5865.51     6024.15    295.34 o 
   6  -6   5      439.40      438.27    101.36 o 
   7  -6   5      329.76      348.33     99.42 o 
   8  -6   5     5861.60     6124.79    328.40 o 
   9  -6   5      247.06      227.28     86.54 o 
  -9  -5   5     3354.06     3425.67    270.79 o 
  -8  -5   5      257.15      318.67     98.93 o 
  -7  -5   5      534.22      582.23     82.15 o 
  -6  -5   5     6833.92     7097.88    221.55 o 
  -5  -5   5      307.84      281.89     55.17 o 
  -4  -5   5     2126.12     2244.86    114.10 o 
  -3  -5   5     9130.46     8940.65    165.12 o 
  -2  -5   5     1324.60     1227.27     62.82 o 
  -1  -5   5     3957.04     3882.03    106.12 o 
   0  -5   5     4910.81     4422.40    235.16 o 
   1  -5   5      672.37      632.45     64.02 o 
   2  -5   5     4084.35     4040.53    146.80 o 
   3  -5   5     2711.97     2581.22    172.34 o 
   4  -5   5     2565.27     2440.97    173.31 o 
   5  -5   5     1755.55     1737.99    152.89 o 
   6  -5   5      435.03      386.25     91.15 o 
   7  -5   5     2026.01     2236.06    185.22 o 
   8  -5   5      727.26      678.18    122.02 o 
   9  -5   5      632.76      489.56    117.41 o 
  -9  -4   5      852.08      829.99    104.76 o 
  -8  -4   5      229.55      254.94     63.37 o 
  -7  -4   5     4199.27     4370.34    181.52 o 
  -6  -4   5     1226.57     1226.83    120.57 o 
  -5  -4   5       14.11       29.79     26.36 o 
  -4  -4   5     6256.62     5866.66    174.45 o 
  -3  -4   5      138.25      137.79     26.70 o 
  -2  -4   5      670.93      571.95     42.42 o 
  -1  -4   5    12053.65    12071.67    173.29 o 
   0  -4   5       13.91       30.42     15.78 o 
   1  -4   5     1548.20     1448.50     81.80 o 
   2  -4   5    10518.65    10479.40    222.80 o 
   3  -4   5      325.94      381.87     75.35 o 
   4  -4   5     6672.20     6776.47    271.76 o 
   5  -4   5     3933.39     3532.14    204.43 o 
   6  -4   5      317.32      308.22     80.70 o 
   7  -4   5     3550.55     3464.08    218.04 o 
   8  -4   5     1012.76     1022.38    136.37 o 
   9  -4   5      437.73      543.03    112.30 o 
 -10  -3   5      789.14      896.71    162.13 o 
  -9  -3   5     1498.80     1480.76    122.88 o 
  -8  -3   5      718.91      807.72     94.08 o 
  -7  -3   5     2579.14     2714.40    141.70 o 
  -6  -3   5     1376.90     1330.86     94.36 o 
  -5  -3   5     1531.56     1464.78    113.76 o 
  -4  -3   5     3734.96     3875.61    325.84 o 
  -3  -3   5      318.25      327.88     32.97 o 
  -2  -3   5     5636.89     5482.06    132.17 o 
  -1  -3   5     1908.11     1887.75     63.34 o 
   0  -3   5        2.44        7.17     11.61 o 
   1  -3   5     7160.22     6537.82    269.57 o 
   2  -3   5      168.32      207.02     37.88 o 
   3  -3   5      223.82      248.67     60.77 o 
   4  -3   5    12826.10    14050.52    372.39 o 
   5  -3   5       33.75       14.10     35.25 o 
   6  -3   5     2313.21     2275.68    164.81 o 
   7  -3   5     1450.83     1412.03    134.91 o 
   8  -3   5      244.14      266.90     77.54 o 
   9  -3   5     2165.53     2087.05    177.69 o 
  11  -3   5       11.01      -17.50     62.96 o 
 -10  -2   5     1653.36     1638.45    134.79 o 
  -9  -2   5      249.68      261.06     94.56 o 
  -8  -2   5     1458.76     1270.32    149.98 o 
  -7  -2   5     5016.31     5008.82    265.68 o 
  -6  -2   5      391.78      340.06     83.13 o 
  -5  -2   5    10328.22    10557.76    342.25 o 
  -4  -2   5     5622.19     5524.39    233.84 o 
  -3  -2   5     5246.92     5452.76    147.66 o 
  -2  -2   5    15981.09    16709.70    303.79 o 
  -1  -2   5     4529.53     4724.94     90.61 o 
   0  -2   5     6897.41     6827.58    317.76 o 
   1  -2   5    16051.80    16153.17    814.91 o 
   2  -2   5      517.94      357.56     59.31 o 
   3  -2   5    13292.92    12611.03    315.27 o 
   5  -2   5       27.15       25.04     32.57 o 
   6  -2   5     3513.43     3646.38    198.11 o 
   7  -2   5     1074.01     1008.04    115.95 o 
   8  -2   5      706.26      718.29    107.68 o 
   9  -2   5     2986.49     3003.69    203.70 o 
  11  -2   5      327.11      396.21    109.87 o 
 -10  -1   5      275.81      396.21    117.65 o 
  -9  -1   5      123.74      108.41     69.76 o 
  -8  -1   5     2085.80     2223.42    192.52 o 
  -7  -1   5      206.60      240.16     78.76 o 
  -6  -1   5      952.28      920.77    112.54 o 
  -5  -1   5     4921.79     4853.50    230.19 o 
  -4  -1   5      458.47      395.97     75.35 o 
  -3  -1   5     2693.92     2749.79    139.65 o 
  -2  -1   5     3523.37     3157.47    145.72 o 
  -1  -1   5      245.07      180.08     28.55 o 
   0  -1   5     7164.63     7567.51    300.26 o 
   1  -1   5     2626.84     2341.69    149.37 o 
   2  -1   5     4492.96     4457.22    158.97 o 
   3  -1   5    12439.53    12488.59    532.09 o 
   4  -1   5     2518.69     2526.78    143.17 o 
   5  -1   5     1475.74     1234.34    108.65 o 
   6  -1   5     3370.64     3446.33    184.49 o 
   7  -1   5     1353.17     1413.24    126.89 o 
   9  -1   5     3343.59     3286.14    207.10 o 
  10  -1   5      445.58      509.73    111.09 o 
  11  -1   5     2106.57     2196.92    204.67 o 
 -10   0   5      297.13      262.04     98.93 o 
  -9   0   5     1874.14     1836.44    188.87 o 
  -8   0   5     3659.56     3467.48    237.73 o 
  -7   0   5      287.16      268.11     82.65 o 
  -6   0   5     4918.34     4889.23    247.21 o 
  -5   0   5     4364.14     4376.83    218.53 o 
  -4   0   5      523.50      556.89     84.59 o 
  -3   0   5    15096.31    16281.85    538.78 o 
  -2   0   5     3217.53     3080.45    105.25 o 
  -1   0   5        7.99       28.03     15.33 o 
   0   0   5    11983.17    12246.18    496.12 o 
   1   0   5     3777.87     3570.84    104.52 o 
   2   0   5     3067.65     2843.84    189.36 o 
   3   0   5    17678.72    18128.15    667.12 o 
   4   0   5       56.98       76.81     33.30 o 
   5   0   5     5010.15     5030.70    205.64 o 
   6   0   5     7090.67     6994.76    254.99 o 
   7   0   5     1604.22     1579.26    130.05 o 
   8   0   5     2989.81     2912.05    183.52 o 
   9   0   5     4049.23     4148.58    226.06 o 
  10   0   5      554.32      621.06    115.95 o 
 -10   1   5      200.16      202.24     97.23 o 
  -9   1   5     1436.36     1276.39    169.42 o 
  -8   1   5     3158.96     2873.16    218.28 o 
  -7   1   5     1522.81     1371.19    144.39 o 
  -6   1   5     4208.73     4038.95    227.76 o 
  -5   1   5     2545.65     2500.52    168.69 o 
  -4   1   5     7611.01     6994.27    260.09 o 
  -3   1   5     4164.62     4431.69    159.46 o 
  -2   1   5      247.15      234.97     28.91 o 
  -1   1   5     5959.78     5676.42    394.03 o 
   0   1   5     3148.29     3451.29     92.69 o 
   1   1   5      308.45      269.38     30.52 o 
   2   1   5     5753.70     4921.91    199.92 o 
   3   1   5     1010.68      883.23     69.58 o 
   4   1   5     4472.67     5053.50    180.12 o 
   5   1   5     6597.82     6898.52    208.56 o 
   6   1   5      190.28      204.62     38.79 o 
   7   1   5      158.44      140.25     52.26 o 
   8   1   5     5086.96     5305.13    240.89 o 
   9   1   5       68.87       71.76     36.95 o 
  10   1   5      490.51      468.16    105.01 o 
  11   1   5     2465.56     2192.55    204.18 o 
 -10   2   5      431.92      444.83    129.56 o 
  -9   2   5     2227.22     2135.42    206.37 o 
  -8   2   5      314.32      306.76     95.77 o 
  -7   2   5     3513.42     3363.44    224.12 o 
  -6   2   5     4944.86     5213.98    261.55 o 
  -5   2   5      772.48      772.98    107.93 o 
  -4   2   5     7476.01     7629.75    304.09 o 
  -3   2   5     6044.32     6468.61    340.18 o 
  -2   2   5     4482.54     4659.69    112.88 o 
  -1   2   5    17344.97    18628.49    542.42 o 
   0   2   5     8226.47     9102.36    153.04 o 
   1   2   5    13003.86    13383.44    582.65 o 
   2   2   5     2602.64     2449.05    121.88 o 
   3   2   5      912.15      871.18     38.39 o 
   4   2   5    16577.45    17697.51    418.82 o 
   5   2   5     2627.76     2702.44    102.35 o 
   6   2   5      323.80      301.63     44.92 o 
   7   2   5     4718.35     4846.54    156.58 o 
   8   2   5     1069.52     1220.79    195.55 o 
   9   2   5        7.02       16.29     42.54 o 
  10   2   5     2371.94     2125.94    189.60 o 
  11   2   5      255.00      244.78     89.45 o 
 -10   3   5     1730.69     1805.08    209.29 o 
  -9   3   5      108.43      153.62     76.81 o 
  -8   3   5      141.64      202.97     83.13 o 
  -7   3   5     3437.54     3356.39    229.22 o 
  -6   3   5       27.32       15.80     29.17 o 
  -5   3   5     1700.21     1503.18    134.66 o 
  -4   3   5     5172.63     4927.23    130.76 o 
  -3   3   5     1070.31     1015.82     61.36 o 
  -2   3   5     5091.45     5696.30    176.47 o 
  -1   3   5    12739.09    12712.81    307.49 o 
   0   3   5     4989.35     5148.04    117.50 o 
   1   3   5     2023.71     1947.42     68.49 o 
   2   3   5     7729.04     7042.65    396.64 o 
   3   3   5    12908.08    12904.49    359.50 o 
   4   3   5     4251.69     4355.81    125.70 o 
   5   3   5     4558.75     4721.44    213.42 o 
   6   3   5     5303.93     5739.96    164.40 o 
   7   3   5     1737.58     1813.03    100.41 o 
   8   3   5      209.98      252.81     52.51 o 
   9   3   5     3052.42     2887.50    211.96 o 
  10   3   5     1538.36     1572.22    175.50 o 
  11   3   5      150.09      185.47     90.91 o 
 -10   4   5      445.22      455.77    138.07 o 
  -9   4   5     1596.15     1333.27    182.31 o 
  -8   4   5     2687.09     2280.54    207.83 o 
  -7   4   5     2186.25     1992.01    179.39 o 
  -6   4   5     1202.18     1187.67    133.93 o 
  -5   4   5     5552.20     5226.62    252.80 o 
  -4   4   5     2885.65     2879.83    201.51 o 
  -3   4   5      145.12      208.13     37.87 o 
  -2   4   5    10412.21    10940.72    199.41 o 
  -1   4   5     7093.06     7410.24    156.34 o 
   0   4   5     1136.14     1321.28    110.36 o 
   1   4   5    33910.77    36296.24    419.31 o 
   2   4   5      637.19      575.71     39.50 o 
   3   4   5     1899.16     1666.75    117.16 o 
   4   4   5    17577.14    17387.23    447.38 o 
   5   4   5      113.64      103.33     31.53 o 
   6   4   5      711.13      848.17     94.07 o 
   7   4   5     5555.34     5763.19    302.99 o 
   8   4   5      459.99      556.13     70.35 o 
   9   4   5     3360.49     2989.11    218.28 o 
  10   4   5     2844.48     2464.55    210.99 o 
  11   4   5      418.33      440.21    124.70 o 
  -9   5   5       80.67       97.47     74.14 o 
  -8   5   5     3068.28     2633.97    225.33 o 
  -7   5   5     2340.49     2438.54    203.21 o 
  -6   5   5     2152.07     1939.99    169.91 o 
  -5   5   5     2059.05     2043.78    164.81 o 
  -4   5   5     1768.03     1632.21     91.33 o 
  -3   5   5     5439.49     5401.75    173.43 o 
  -2   5   5     2547.10     2455.69    101.27 o 
  -1   5   5     1391.60     1299.73     71.42 o 
   0   5   5     6533.20     6294.00    260.09 o 
   1   5   5     4355.64     4582.19    110.01 o 
   2   5   5       88.13       63.63     14.60 o 
   3   5   5     5354.24     4862.26    308.83 o 
   4   5   5      960.77      851.16     65.97 o 
   5   5   5      119.47      117.53     35.04 o 
   6   5   5     3965.62     3914.21    231.89 o 
   7   5   5      509.85      617.82     71.40 o 
   8   5   5      523.51      586.37     74.44 o 
   9   5   5     5769.75     5774.03    308.95 o 
  10   5   5      194.89      187.65     83.86 o 
  11   5   5      457.12      412.01    127.37 o 
  -9   6   5      483.97      560.53    142.20 o 
  -8   6   5     3065.96     2843.75    237.24 o 
  -7   6   5       93.23       52.26     48.13 o 
  -6   6   5      975.04      901.57    135.88 o 
  -5   6   5     4980.57     5019.09    172.63 o 
  -4   6   5      928.59      986.32     78.57 o 
  -3   6   5     1528.80     1490.31     88.94 o 
  -2   6   5     4309.98     4318.25    141.66 o 
  -1   6   5     4374.31     4815.81    141.72 o 
   0   6   5     2067.95     1980.65     86.63 o 
   1   6   5     2109.76     2126.45     80.80 o 
   2   6   5     1971.39     1780.54    121.66 o 
   3   6   5     4135.74     3908.33    374.09 o 
   4   6   5      102.82      104.04     33.50 o 
   5   6   5     3584.20     3584.90    173.07 o 
   6   6   5     1045.36      859.26     81.08 o 
   7   6   5       63.64       65.32     34.28 o 
   8   6   5     4100.36     3782.02    244.05 o 
   9   6   5     1113.06     1019.22    151.92 o 
  10   6   5       12.37       41.57     60.28 o 
  11   6   5     2547.03     2761.34    254.99 o 
  -8   7   5     1492.23     1770.08    199.81 o 
  -7   7   5       26.21       35.98     53.96 o 
  -6   7   5     3734.75     4019.26    259.85 o 
  -5   7   5      840.11      775.76     81.42 o 
  -4   7   5      131.40      157.68     43.38 o 
  -3   7   5     6962.43     6846.93    351.25 o 
  -2   7   5       49.50       78.36     31.87 o 
  -1   7   5      840.35      865.72     66.80 o 
   0   7   5    11196.24    12162.62    572.08 o 
   1   7   5      801.12      820.38    100.88 o 
   2   7   5     1887.61     1755.45    100.76 o 
   3   7   5     3537.08     2915.80    130.46 o 
   4   7   5     1413.02     1299.72     93.46 o 
   5   7   5     1133.27      962.57     81.03 o 
   6   7   5     1235.28     1148.42    138.92 o 
   7   7   5      449.67      557.27     76.12 o 
   8   7   5     1013.15     1023.90     98.80 o 
   9   7   5      634.13      632.73    133.93 o 
  10   7   5      937.68     1121.80    173.80 o 
  -8   8   5      304.10      268.60    109.14 o 
  -7   8   5     3595.94     3555.23    266.90 o 
  -6   8   5      809.56      801.91    139.28 o 
  -5   8   5       33.80       41.51     35.63 o 
  -4   8   5     5299.62     5303.23    190.68 o 
  -3   8   5     2070.83     1931.03    149.61 o 
  -2   8   5      353.62      419.48     61.50 o 
  -1   8   5    11754.44    12171.44    578.52 o 
   0   8   5     1445.40     1260.59    131.75 o 
   1   8   5     3426.54     3612.11    215.85 o 
   2   8   5    10720.49    10374.97    366.32 o 
   3   8   5       32.99       56.71     36.10 o 
   4   8   5     1433.64     1399.23     99.39 o 
   5   8   5     7279.22     7482.88    427.94 o 
   6   8   5        7.37       32.09     45.70 o 
   7   8   5     1353.20     1374.76    108.86 o 
   8   8   5     2048.98     1790.74    186.20 o 
   9   8   5      242.42      195.19     91.88 o 
  -7   9   5      350.29      317.70    110.84 o 
  -6   9   5     2012.42     1974.99    197.86 o 
  -5   9   5      486.14      520.26     81.31 o 
  -4   9   5      551.35      649.57     83.41 o 
  -3   9   5     2143.79     2183.68    126.97 o 
  -2   9   5      756.65      751.59    122.75 o 
  -1   9   5     1405.68     1478.87    151.19 o 
   0   9   5     2932.32     2987.16    211.48 o 
   1   9   5     2601.12     2461.63    192.27 o 
   2   9   5     2853.08     2943.41    207.83 o 
   3   9   5     1388.40     1214.24    154.23 o 
   4   9   5     4061.42     3860.34    199.44 o 
   5   9   5     2492.38     2414.49    140.77 o 
   6   9   5      617.04      531.25    114.25 o 
   7   9   5     3129.13     3141.87    206.98 o 
   8   9   5      877.09     1017.76    165.29 o 
   9   9   5       66.65       86.78     84.83 o 
  -6  10   5        6.23       24.31     66.60 o 
  -5  10   5     1291.54     1437.70    118.81 o 
  -4  10   5     2033.73     2054.47    135.24 o 
  -3  10   5      121.36      160.19     76.33 o 
  -2  10   5     1540.59     1571.24    168.45 o 
  -1  10   5     2632.40     2521.18    208.56 o 
   0  10   5      883.60      772.74    132.72 o 
   1  10   5     2685.45     2251.86    195.68 o 
   2  10   5     1627.27     1530.89    163.35 o 
   3  10   5     2736.57     2655.97    150.91 o 
   4  10   5     2018.49     1887.87    202.24 o 
   5  10   5      792.75      880.63    161.65 o 
   6  10   5     1774.84     1704.09    129.00 o 
   7  10   5     1777.64     1695.55    136.37 o 
   8  10   5       77.43       95.77     78.27 o 
  -5  11   5     1958.16     2188.17    218.28 o 
  -4  11   5      573.74      712.46    142.44 o 
  -3  11   5      437.15      516.78    127.13 o 
  -2  11   5     2268.55     1921.76    195.43 o 
  -1  11   5        7.35       28.44     46.67 o 
   0  11   5      891.85      883.82    148.28 o 
   1  11   5     1064.60     1068.32    158.49 o 
   2  11   5      292.69      287.07     93.58 o 
   3  11   5      520.77      542.55    123.73 o 
   4  11   5     1101.06     1167.05    117.85 o 
   5  11   5      278.30      290.04     70.37 o 
   6  11   5      855.75      846.80    109.64 o 
  -3  12   5     2967.12     3202.53    268.60 o 
  -2  12   5      474.64      640.75    146.57 o 
  -1  12   5       54.01       98.93     69.52 o 
   0  12   5     3073.11     3143.95    259.85 o 
   1  12   5      152.91      189.36     83.62 o 
   2  12   5      247.12      254.26     96.74 o 
   3  12   5     2039.61     2344.23    226.55 o 
   4  12   5       26.24       53.48     64.42 o 
   5  12   5      562.59      649.96    106.08 o 
  -1 -10   6      116.36      103.31     68.30 o 
   0 -10   6     1030.01     1188.88    167.72 o 
   1 -10   6     1436.42     1606.98    183.77 o 
   2 -10   6       89.16       74.87     67.33 o 
   3 -10   6     1818.83     1960.41    207.59 o 
   4 -10   6     1272.12     1319.66    187.90 o 
  -2  -9   6      216.33      270.05     62.84 o 
  -1  -9   6       28.67       47.72     41.81 o 
   0  -9   6     2368.69     2328.43    203.70 o 
   1  -9   6      208.68      302.87     92.37 o 
   2  -9   6      574.60      520.91    120.32 o 
   3  -9   6     1720.34     1616.46    178.17 o 
   4  -9   6      176.22      176.72     78.76 o 
   5  -9   6     1463.92     1448.00    180.12 o 
   6  -9   6      996.36     1021.65    170.64 o 
  -6  -8   6     1584.76     1623.99    186.20 o 
  -5  -8   6     1215.13     1324.76    169.67 o 
  -4  -8   6      940.50     1097.49    148.52 o 
  -3  -8   6     2531.78     2341.79    191.54 o 
  -2  -8   6        1.48        2.36     30.60 o 
  -1  -8   6     2989.28     3479.19    349.06 o 
   0  -8   6     1303.62     1218.63     99.55 o 
   1  -8   6      154.19      133.21     64.66 o 
   2  -8   6     3860.61     3697.92    245.75 o 
   3  -8   6      541.86      573.17    118.86 o 
   4  -8   6      713.75      601.37    123.24 o 
   5  -8   6     3042.29     3031.64    238.94 o 
   6  -8   6      125.62      159.46     80.22 o 
   7  -8   6     1060.47     1073.91    171.13 o 
  -7  -7   6     1292.72     1650.00    185.95 o 
  -6  -7   6     2032.06     2274.95    205.64 o 
  -5  -7   6      208.36      209.32     58.41 o 
  -4  -7   6     2038.63     2269.61    130.78 o 
  -3  -7   6      423.87      471.56     69.05 o 
  -2  -7   6     1281.11     1315.80     77.37 o 
  -1  -7   6     2163.10     2268.45     98.27 o 
   0  -7   6       96.31      127.40     43.12 o 
   1  -7   6     1646.75     1689.64    110.39 o 
   2  -7   6     1633.00     1629.58    156.05 o 
   3  -7   6       11.61       -5.10     34.27 o 
   4  -7   6     5014.30     5154.43    287.07 o 
   5  -7   6      307.74      315.03     96.74 o 
   6  -7   6      245.17      330.58    100.63 o 
   7  -7   6     2144.81     2082.43    202.73 o 
   8  -7   6       60.89       95.29     67.58 o 
  -8  -6   6        3.44       20.42     58.34 o 
  -7  -6   6     3753.09     4361.51    280.27 o 
  -6  -6   6      989.36     1009.31    100.05 o 
  -5  -6   6      247.74      331.22     64.59 o 
  -4  -6   6     5199.09     5363.37    232.26 o 
  -3  -6   6     1336.30     1377.93     95.09 o 
  -2  -6   6     1439.73     1513.48     77.47 o 
  -1  -6   6    11063.98    11218.09    429.50 o 
   0  -6   6      889.99      878.92     77.24 o 
   1  -6   6     3698.83     3557.49    148.31 o 
   2  -6   6     9106.35     9525.18    247.65 o 
   3  -6   6       12.89       27.22     37.92 o 
   4  -6   6     7187.16     6818.04    312.84 o 
   5  -6   6     4693.68     4733.91    269.09 o 
   6  -6   6      421.67      341.04     97.72 o 
   7  -6   6     2612.67     2594.84    214.64 o 
   8  -6   6      554.19      678.67    132.72 o 
   9  -6   6      885.02     1212.95    176.23 o 
  -8  -5   6      637.05      742.27     99.03 o 
  -7  -5   6      783.80      757.80     93.82 o 
  -6  -5   6        3.57       37.80     33.72 o 
  -5  -5   6     3257.06     3306.92    149.88 o 
  -4  -5   6      969.74      938.83     82.54 o 
  -3  -5   6       64.86       75.67     33.05 o 
  -2  -5   6     6598.61     6493.20    143.72 o 
  -1  -5   6      817.21      855.46     54.30 o 
   0  -5   6      299.46      289.65     37.15 o 
   1  -5   6     6763.86     6707.60    192.32 o 
   2  -5   6      318.07      258.74     49.52 o 
   3  -5   6     2211.04     2190.84    164.08 o 
   4  -5   6    10324.89    10575.99    370.69 o 
   5  -5   6      127.34      144.39     60.77 o 
   6  -5   6     3028.66     3039.42    212.21 o 
   7  -5   6     2785.51     2792.94    212.21 o 
   8  -5   6      217.31      185.22     79.24 o 
   9  -5   6     1824.37     1816.51    186.20 o 
  10  -5   6     1268.16     1225.10    170.88 o 
  -9  -4   6       78.92      125.31     59.02 o 
  -8  -4   6     1063.36     1241.06    118.31 o 
  -7  -4   6     1683.27     1885.58    126.11 o 
  -6  -4   6     1084.60     1212.90    108.65 o 
  -5  -4   6     3385.70     3265.97    197.26 o 
  -4  -4   6     1203.73     1246.44    109.38 o 
  -3  -4   6     2975.54     2785.46    118.99 o 
  -2  -4   6     1060.18     1032.08     56.12 o 
  -1  -4   6     1504.23     1462.79     63.94 o 
   0  -4   6     2014.63     1875.78    113.39 o 
   1  -4   6     2843.48     2775.87    117.31 o 
   2  -4   6      163.99      160.52     38.41 o 
   3  -4   6     4321.46     4426.66    219.98 o 
   4  -4   6     2310.73     2243.11    164.56 o 
   5  -4   6      356.82      369.48     86.05 o 
   6  -4   6     2577.03     2368.05    180.85 o 
   7  -4   6      520.79      543.52    106.71 o 
   8  -4   6      715.03      690.09    123.24 o 
   9  -4   6     3554.71     3768.16    253.77 o 
  10  -4   6       47.61       83.86     69.52 o 
  -9  -3   6      656.74      756.40    102.32 o 
  -8  -3   6     2995.60     3098.65    165.86 o 
  -7  -3   6       22.12       20.81     31.26 o 
  -6  -3   6     2690.12     2624.70    134.83 o 
  -5  -3   6     3895.59     3984.80    154.95 o 
  -4  -3   6      175.12      190.00     43.89 o 
  -3  -3   6     3421.77     3568.90     95.24 o 
  -2  -3   6     3251.66     3267.66     89.19 o 
  -1  -3   6     1078.79      992.57     49.81 o 
   0  -3   6     6201.27     6169.74    395.27 o 
   1  -3   6     2118.42     1920.80     92.64 o 
   2  -3   6     4192.46     3846.94    303.48 o 
   3  -3   6     7975.41     7694.51    379.81 o 
   4  -3   6        6.46       14.58     34.27 o 
   5  -3   6     3805.42     3754.31    209.53 o 
   6  -3   6     3204.66     3047.69    193.97 o 
   7  -3   6        0.40       -0.49     32.82 o 
   8  -3   6     4054.95     4084.65    244.78 o 
   9  -3   6     1434.13     1431.47    157.03 o 
  10  -3   6        7.56       68.30     58.34 o 
  -9  -2   6     1397.35     1376.10    123.74 o 
  -8  -2   6     1436.36     1382.13    162.86 o 
  -7  -2   6      167.63      200.78     76.08 o 
  -6  -2   6     4676.31     4795.65    256.93 o 
  -5  -2   6     1653.08     1504.40    137.58 o 
  -4  -2   6     1695.98     1681.40     93.60 o 
  -3  -2   6     7725.76     7919.30    430.97 o 
  -2  -2   6       58.70      101.18     21.79 o 
  -1  -2   6     8815.12     9596.55    316.11 o 
   0  -2   6     7535.12     7441.42    241.12 o 
   1  -2   6      830.47      794.37     81.43 o 
   2  -2   6     8318.78     8400.98    190.94 o 
   3  -2   6     6362.33     5953.89    206.49 o 
   4  -2   6    13203.07    14086.99    372.64 o 
   6  -2   6      569.22      522.86     93.58 o 
   7  -2   6     5024.14     4920.83    247.69 o 
   8  -2   6     2545.35     2845.20    198.11 o 
   9  -2   6      481.10      550.32    108.65 o 
  11  -2   6     1401.20     1435.36    171.85 o 
 -10  -1   6      432.67      513.38    136.37 o 
  -9  -1   6      772.88      849.55    150.46 o 
  -8  -1   6     2741.09     2761.34    221.69 o 
  -7  -1   6     1990.75     2009.75    180.12 o 
  -6  -1   6     3109.47     2995.67    203.94 o 
  -5  -1   6     1420.98     1277.85    129.07 o 
  -4  -1   6     2024.80     1885.78    144.14 o 
  -3  -1   6     4789.57     4944.27    162.86 o 
  -2  -1   6      870.73      798.02     88.24 o 
  -1  -1   6     5443.33     4979.30    153.80 o 
   0  -1   6    15354.96    17159.57    516.99 o 
   1  -1   6     2661.44     2922.64    225.82 o 
   2  -1   6     8733.13     7982.86    485.42 o 
   3  -1   6      847.55      885.91     61.18 o 
   4  -1   6      186.12      153.87     50.07 o 
   5  -1   6    10761.13    10712.36    326.94 o 
   6  -1   6       26.10       31.11     35.98 o 
   7  -1   6      189.71      203.70     64.17 o 
   8  -1   6     4176.79     4258.21    233.11 o 
   9  -1   6       68.07       48.86     52.26 o 
  11  -1   6     1148.18     1062.97    154.84 o 
 -10   0   6     1078.46     1111.59    179.39 o 
  -9   0   6     1512.41     1456.03    176.72 o 
  -8   0   6      368.81      364.61    106.71 o 
  -7   0   6     2498.13     2521.43    200.54 o 
  -6   0   6     1687.38     1650.73    154.60 o 
  -5   0   6     1772.02     1843.25    152.41 o 
  -4   0   6     3507.95     3491.79    193.49 o 
  -3   0   6     2580.64     2698.64    145.48 o 
  -2   0   6     4805.05     5171.24    225.09 o 
  -1   0   6    18383.75    19609.51   1261.93 o 
   0   0   6     6799.49     7475.56    206.86 o 
   1   0   6     8559.80     8250.26    390.99 o 
   2   0   6     5753.41     5473.50    378.23 o 
   3   0   6     1123.55     1146.31     41.50 o 
   4   0   6    13422.11    14148.94    201.23 o 
   5   0   6     4809.34     4725.64    211.48 o 
   6   0   6      110.41       49.34     37.68 o 
   7   0   6     6804.29     6881.48    278.57 o 
   8   0   6      314.79      348.08     82.40 o 
   9   0   6      579.50      579.74    105.01 o 
  10   0   6     3115.89     3085.85    215.61 o 
 -10   1   6     1418.81     1457.24    200.29 o 
  -9   1   6      449.93      406.42    113.03 o 
  -8   1   6      653.57      559.80    122.75 o 
  -7   1   6     3028.91     2757.45    209.77 o 
  -6   1   6        2.19       -4.13     32.82 o 
  -5   1   6     1326.76     1467.69    137.09 o 
  -4   1   6     6435.46     5906.26    251.58 o 
  -3   1   6     2018.51     2062.50    168.57 o 
  -2   1   6     1568.68     1627.76     70.05 o 
  -1   1   6    13833.29    14140.55    875.32 o 
   0   1   6     1233.47     1063.70     58.43 o 
   1   1   6     6039.62     5960.82    157.88 o 
   2   1   6     7230.81     6317.93    193.73 o 
   3   1   6     6817.47     6686.64    131.58 o 
   4   1   6     7307.30     7135.08    164.93 o 
   5   1   6     1995.92     2015.33     87.40 o 
   6   1   6     2784.30     2877.37    112.86 o 
   7   1   6     1633.73     1784.45     97.23 o 
   8   1   6      377.09      332.09     55.76 o 
   9   1   6     4302.17     4507.07    355.62 o 
  10   1   6     1389.93     1373.38    152.65 o 
  11   1   6      139.63      127.86     75.11 o 
 -10   2   6      518.45      508.03    141.23 o 
  -9   2   6      636.93      693.74    146.09 o 
  -8   2   6     4128.86     3787.12    262.04 o 
  -7   2   6     1844.78     1674.55    167.72 o 
  -6   2   6      108.99       97.23     57.12 o 
  -5   2   6     9037.56     8616.80    324.51 o 
  -4   2   6       60.09       40.84     36.46 o 
  -3   2   6      120.36      100.93     26.33 o 
  -2   2   6    15849.19    16750.41    351.00 o 
  -1   2   6     2396.15     2826.71     94.09 o 
   0   2   6      679.01      541.78     43.99 o 
   1   2   6    29869.93    30353.01   1472.43 o 
   2   2   6    11151.64    11072.10    629.25 o 
   3   2   6     7122.11     6784.34    251.02 o 
   4   2   6     3535.96     3402.31    106.52 o 
   5   2   6     4017.09     4220.67    129.24 o 
   6   2   6     2271.32     2336.77    104.91 o 
   7   2   6     1719.74     1730.66     97.26 o 
   8   2   6     3506.97     3288.16    244.05 o 
   9   2   6     4062.69     4159.67    259.24 o 
  10   2   6     1136.62     1064.92    144.63 o 
  11   2   6     2010.40     1854.43    188.14 o 
  -9   3   6     1089.71     1184.27    176.72 o 
  -8   3   6     2150.66     2126.43    202.00 o 
  -7   3   6     1266.98     1297.30    153.87 o 
  -6   3   6     3610.69     3223.67    215.37 o 
  -5   3   6     2242.79     1963.08    159.21 o 
  -4   3   6     3158.83     3146.03    109.41 o 
  -3   3   6     6671.58     6386.80    675.87 o 
  -2   3   6     1695.72     1770.13     80.25 o 
  -1   3   6      728.37      644.28     49.74 o 
   0   3   6    15188.52    15103.79    258.02 o 
   1   3   6     1651.07     1477.96     67.16 o 
   2   3   6      448.74      458.29     31.79 o 
   3   3   6     9899.89     9053.65    416.59 o 
   4   3   6      182.97      166.49     33.77 o 
   5   3   6      276.50      268.14     41.65 o 
   6   3   6     3460.28     3593.99    251.22 o 
   7   3   6       41.95       61.46     30.68 o 
   8   3   6     1488.05     1428.76     96.77 o 
   9   3   6     2185.20     2440.75    132.68 o 
  10   3   6      193.36      286.34     96.02 o 
  11   3   6      816.98      914.94    155.08 o 
  -9   4   6      562.11      575.12    140.25 o 
  -8   4   6     3223.11     3265.24    250.61 o 
  -7   4   6      473.74      396.70    100.39 o 
  -6   4   6     1335.89     1490.79    150.95 o 
  -5   4   6     6700.94     6693.34    295.58 o 
  -4   4   6     1291.47     1497.64     84.73 o 
  -3   4   6     5437.86     5653.39    153.34 o 
  -2   4   6     3611.45     3768.33    121.65 o 
  -1   4   6     5824.36     6212.78    150.61 o 
   0   4   6    22997.45    25708.79    301.86 o 
   1   4   6     2335.22     2431.19     85.82 o 
   2   4   6     9576.51     9054.94    436.72 o 
   3   4   6    13527.52    13969.91    314.98 o 
   4   4   6      136.14      185.66     36.77 o 
   5   4   6    11618.76    11680.54    737.13 o 
   6   4   6     2635.64     2947.92    125.11 o 
   7   4   6       69.28       46.94     30.25 o 
   8   4   6     5061.76     5228.86    183.04 o 
   9   4   6     1578.87     1569.29    111.28 o 
  10   4   6      323.75      255.47     94.07 o 
  11   4   6     2286.47     2528.23    227.28 o 
  -9   5   6     2223.06     2128.13    219.01 o 
  -8   5   6      468.41      447.26    116.43 o 
  -7   5   6      277.37      317.46     96.50 o 
  -6   5   6     3046.06     3241.18    224.60 o 
  -5   5   6       94.48      132.23     59.07 o 
  -4   5   6      104.29      136.71     39.45 o 
  -3   5   6     4426.28     4508.56    145.88 o 
  -2   5   6       39.59       34.10     23.72 o 
  -1   5   6     3413.80     3392.24    116.93 o 
   0   5   6    10373.95    10805.42    289.87 o 
   1   5   6     1814.23     1752.09     75.90 o 
   2   5   6     4417.52     4007.22    257.62 o 
   3   5   6     2024.30     1988.16    127.37 o 
   4   5   6     2602.87     2497.81    126.52 o 
   5   5   6     3422.16     3459.06    230.68 o 
   6   5   6     3028.21     3069.59    133.80 o 
   7   5   6     1818.97     1800.71    108.11 o 
   8   5   6     2298.99     2362.21    129.57 o 
   9   5   6      190.12      176.47     85.56 o 
  10   5   6     2304.71     2287.83    207.10 o 
  11   5   6     1235.12     1290.98    185.95 o 
  -8   6   6      103.08       82.65     63.44 o 
  -7   6   6     4103.14     4078.33    273.46 o 
  -6   6   6      740.02      659.47    123.97 o 
  -5   6   6        0.17       22.61     37.92 o 
  -4   6   6     5002.37     5243.48    172.93 o 
  -3   6   6     1567.33     1521.44     92.90 o 
  -2   6   6      454.31      423.81     91.03 o 
  -1   6   6     8362.28     8649.24    439.36 o 
   0   6   6      740.67      674.34     57.63 o 
   1   6   6     1617.70     1544.42     74.46 o 
   2   6   6     6949.49     6649.12    865.23 o 
   3   6   6      187.28      178.95     41.53 o 
   4   6   6     1521.02     1307.44    169.79 o 
   5   6   6     8013.08     7830.61    594.08 o 
   6   6   6       53.05       65.72     32.67 o 
   7   6   6     1201.14     1102.68    162.50 o 
   8   6   6     1862.44     1839.89    215.24 o 
   9   6   6      669.93      584.11    123.00 o 
  10   6   6     1225.09     1178.19    169.42 o 
  -8   7   6     1112.52     1090.93    178.17 o 
  -7   7   6      592.96      634.91    136.85 o 
  -6   7   6      918.94      890.14    143.90 o 
  -5   7   6     4261.29     4073.71    249.64 o 
  -4   7   6      791.89      894.50     81.67 o 
  -3   7   6      493.02      479.49     64.80 o 
  -2   7   6     7116.84     6775.35    750.38 o 
  -1   7   6      727.89      741.70     66.53 o 
   0   7   6      108.09       94.16     32.91 o 
   1   7   6    13392.30    14440.90    413.72 o 
   2   7   6      457.13      335.69     78.27 o 
   3   7   6     1448.91     1379.32    155.81 o 
   4   7   6    12057.55    11841.27   1078.65 o 
   5   7   6      327.56      340.75     59.07 o 
   6   7   6      880.73      969.34     88.94 o 
   7   7   6     5797.18     5832.88    288.29 o 
   8   7   6       39.88       54.71     38.03 o 
   9   7   6     1899.11     1887.97    193.97 o 
  10   7   6     2949.67     3291.49    265.68 o 
  -7   8   6     2131.21     2309.71    221.93 o 
  -6   8   6       11.50       20.42     56.15 o 
  -5   8   6     1170.79     1250.63    148.76 o 
  -4   8   6     3580.79     3658.91    161.81 o 
  -3   8   6     1459.86     1448.04    137.22 o 
  -2   8   6      647.08      741.06     77.22 o 
  -1   8   6     2049.76     2075.63    169.42 o 
   0   8   6     6420.69     6367.13    290.96 o 
   1   8   6      243.28      302.87     81.67 o 
   2   8   6      230.68      156.78     58.82 o 
   3   8   6     4156.69     4054.85    333.86 o 
   4   8   6      197.10      229.08     52.76 o 
   5   8   6      693.57      593.65     78.04 o 
   6   8   6     2116.02     2019.09    126.23 o 
   7   8   6      457.85      537.36     80.92 o 
   8   8   6     1058.50      958.67    103.81 o 
   9   8   6     2779.19     2701.30    238.70 o 
  -6   9   6      132.92       97.96     73.65 o 
  -5   9   6     3599.59     3869.04    261.31 o 
  -4   9   6     3487.10     3733.49    171.31 o 
  -3   9   6     1583.30     1692.03    115.26 o 
  -2   9   6     6288.36     6320.46    309.68 o 
  -1   9   6     1601.28     1702.02    162.13 o 
   0   9   6     2529.70     2508.79    196.89 o 
   1   9   6     6087.91     5805.14    294.85 o 
   2   9   6      446.98      505.60    106.22 o 
   3   9   6     2211.22     2055.10    126.04 o 
   4   9   6     4410.61     4415.84    207.71 o 
   5   9   6       10.76       33.84     32.03 o 
   6   9   6     3798.98     3626.32    269.57 o 
   7   9   6     1508.22     1659.54    175.62 o 
   8   9   6      197.24      244.21     67.18 o 
   9   9   6     2790.91     2707.38    248.42 o 
  -5  10   6      304.49      354.85     75.46 o 
  -4  10   6       32.99       67.09     60.77 o 
  -3  10   6     2742.95     2818.95    225.82 o 
  -2  10   6      932.43      765.45    136.12 o 
  -1  10   6      486.10      530.88    119.35 o 
   0  10   6     4097.65     4082.46    263.74 o 
   1  10   6      612.27      600.40    122.75 o 
   2  10   6     1550.02     1604.30    168.94 o 
   3  10   6     2766.52     2751.13    220.47 o 
   4  10   6       15.22       47.80     37.45 o 
   5  10   6     1442.77     1406.34    116.61 o 
   6  10   6     2270.52     2485.70    246.84 o 
   7  10   6       83.17      131.94     57.87 o 
   8  10   6      877.60      873.62    165.78 o 
  -4  11   6      858.16     1157.04    172.34 o 
  -3  11   6     1026.47     1279.55    176.96 o 
  -2  11   6      598.19      533.31    126.40 o 
  -1  11   6     2225.90     2423.95    219.01 o 
   0  11   6     2010.56     2115.25    201.51 o 
   1  11   6        1.14       -0.49     44.48 o 
   2  11   6     1754.51     1976.21    197.86 o 
   3  11   6      885.47      835.94    147.30 o 
   4  11   6       11.02       11.56     37.20 o 
   5  11   6     2821.66     2772.66    170.63 o 
   6  11   6      408.23      376.30    100.03 o 
  -2  12   6      820.60      903.51    165.05 o 
  -1  12   6     1774.41     1743.83    198.59 o 
   0  12   6      622.72      726.31    150.46 o 
   1  12   6     1395.44     1364.14    189.84 o 
   2  12   6     1029.04     1031.86    169.91 o 
   3  12   6      341.97      379.68    113.03 o 
   4  12   6     1240.99     1485.44    199.81 o 
  -1 -10   7     1258.75     1524.82    178.42 o 
   0 -10   7      179.88      204.91     89.70 o 
   1 -10   7       24.50        7.29     61.50 o 
   2 -10   7     1774.50     1789.77    200.29 o 
   3 -10   7      353.05      465.25    128.34 o 
  -2  -9   7      916.34     1003.66    153.38 o 
  -1  -9   7     1396.80     1454.01    121.00 o 
   0  -9   7      859.92      995.47    107.50 o 
   1  -9   7     1319.40     1508.77    169.91 o 
   2  -9   7     1765.87     1825.74    189.36 o 
   3  -9   7      374.34      334.72    103.06 o 
   4  -9   7     2597.24     2728.29    240.65 o 
   5  -9   7      971.22      945.08    163.35 o 
  -4  -8   7     1418.00     1618.89    175.74 o 
  -3  -8   7      220.32      236.76     90.91 o 
  -2  -8   7     2059.78     2167.75    193.73 o 
  -1  -8   7     2064.30     2094.63    130.82 o 
   0  -8   7     1051.24     1146.35    103.53 o 
   1  -8   7     2380.27     2417.20    144.02 o 
   2  -8   7      768.66      935.11    143.41 o 
   3  -8   7     1125.85     1268.86    156.78 o 
   4  -8   7     3432.90     3222.22    247.21 o 
   5  -8   7      332.64      293.15     98.69 o 
   6  -8   7     1471.51     1628.37    190.09 o 
   7  -8   7     1602.34     1935.86    213.42 o 
  -5  -7   7     2667.78     2911.56    224.85 o 
  -4  -7   7       97.18      124.94     70.98 o 
  -3  -7   7     1400.83     1371.43    155.57 o 
  -2  -7   7     2128.46     2261.98    136.73 o 
  -1  -7   7       83.92       66.69     38.52 o 
   0  -7   7     1092.69     1341.72    216.70 o 
   1  -7   7     2025.34     1983.70    222.78 o 
   2  -7   7      867.23      707.84    120.32 o 
   3  -7   7     2340.74     2484.97    202.00 o 
   4  -7   7     1321.52     1388.69    158.00 o 
   5  -7   7     1094.31     1039.39    152.65 o 
   6  -7   7     2098.93     2208.59    206.86 o 
   7  -7   7      562.17      699.57    141.71 o 
   8  -7   7     1051.39      995.88    169.42 o 
  -7  -6   7      599.85      606.96    133.21 o 
  -6  -6   7     1971.95     2091.68    205.52 o 
  -5  -6   7     2364.31     2299.61    248.30 o 
  -4  -6   7      545.51      644.15    117.65 o 
  -3  -6   7     1989.12     2061.53    176.47 o 
  -2  -6   7     2669.10     2538.01    128.32 o 
  -1  -6   7      597.53      504.98     67.42 o 
   0  -6   7     3237.05     3421.16    148.93 o 
   1  -6   7     4351.80     4279.03    169.47 o 
   2  -6   7       62.58       63.75     33.97 o 
   3  -6   7     7803.30     7320.48    325.24 o 
   4  -6   7      428.28      360.24     94.07 o 
   5  -6   7      547.18      600.40    117.41 o 
   6  -6   7     6637.20     6906.03    344.92 o 
   7  -6   7       58.28       32.57     47.89 o 
   8  -6   7     1427.97     1635.66    182.31 o 
   9  -6   7     3620.55     3397.96    269.09 o 
  -8  -5   7     1915.01     2294.64    219.74 o 
  -7  -5   7      240.94      200.07     60.66 o 
  -6  -5   7      910.47      912.89     97.01 o 
  -5  -5   7     2587.46     2588.63    138.01 o 
  -4  -5   7      245.37      268.71     56.63 o 
  -3  -5   7     1402.52     1428.29    101.48 o 
  -2  -5   7     1519.85     1399.66    136.37 o 
  -1  -5   7     1020.86     1048.80     81.75 o 
   0  -5   7     2546.36     2640.64    125.16 o 
   1  -5   7     1269.11     1123.56     84.66 o 
   2  -5   7     1245.67     1212.60     89.64 o 
   3  -5   7     2148.55     2114.52    168.45 o 
   4  -5   7       22.49       -8.75     28.68 o 
   5  -5   7     3541.06     3346.18    224.12 o 
   6  -5   7      359.08      381.63     97.23 o 
   7  -5   7        4.04       -1.70     37.68 o 
   8  -5   7     2222.80     2430.52    212.45 o 
   9  -5   7      131.39      178.66     82.40 o 
  -8  -4   7      796.25      876.10    106.34 o 
  -7  -4   7      628.40      680.01     92.30 o 
  -6  -4   7     4065.82     4299.59    180.85 o 
  -5  -4   7      130.53      130.82     43.44 o 
  -4  -4   7      931.57      963.45     83.73 o 
  -3  -4   7     3667.51     3629.99    152.04 o 
  -2  -4   7      279.56      295.58     37.35 o 
  -1  -4   7     1923.31     1871.47     75.47 o 
   0  -4   7     5185.17     4973.56    173.19 o 
   1  -4   7       91.03      108.29     34.83 o 
   2  -4   7     1837.27     1825.56    103.47 o 
   3  -4   7     3282.31     3132.69    136.14 o 
   4  -4   7     1177.98     1182.32    123.97 o 
   5  -4   7     2725.87     2724.64    194.22 o 
   6  -4   7      924.08     1035.99    125.43 o 
   7  -4   7      951.15      915.42    135.39 o 
   8  -4   7     1453.63     1331.81    155.57 o 
   9  -4   7      385.26      432.19    113.76 o 
  10  -4   7     1821.14     1861.23    193.25 o 
  -9  -3   7     1192.38     1416.87    134.90 o 
  -8  -3   7       77.34       80.96     47.80 o 
  -7  -3   7     2958.68     3014.44    158.51 o 
  -6  -3   7     1268.38     1338.05    102.34 o 
  -5  -3   7      571.16      522.54     69.03 o 
  -4  -3   7     3623.85     3694.30    341.52 o 
  -3  -3   7      625.52      704.61     65.47 o 
  -2  -3   7     1256.63     1242.97     60.18 o 
  -1  -3   7    14819.76    14742.31    269.33 o 
   0  -3   7     1142.82     1114.59     89.68 o 
   1  -3   7     2067.23     2020.11    100.97 o 
   2  -3   7    10830.05    10548.96    541.94 o 
   3  -3   7      390.95      324.08     66.85 o 
   4  -3   7     3319.57     2399.40    168.21 o 
   5  -3   7     5620.86     5922.30    271.52 o 
   6  -3   7      373.31      324.02     83.62 o 
   7  -3   7     2906.03     2781.03    202.73 o 
   8  -3   7     1474.09     1488.35    156.05 o 
   9  -3   7     1083.44     1024.81    148.76 o 
  10  -3   7     1883.75     2157.54    200.78 o 
  -9  -2   7      996.60      961.29    113.06 o 
  -8  -2   7      728.59      775.62     98.05 o 
  -7  -2   7     1581.78     1473.81    112.66 o 
  -6  -2   7       76.23      115.74     41.07 o 
  -5  -2   7     1785.94     1878.75    110.76 o 
  -4  -2   7     2752.08     2744.00    229.46 o 
  -3  -2   7       45.60       91.76     29.22 o 
  -2  -2   7     7754.33     8426.47    220.01 o 
  -1  -2   7     3957.05     4028.00    127.02 o 
   0  -2   7      435.87      433.41     42.40 o 
   1  -2   7    19077.79    19816.27   1266.06 o 
   2  -2   7      640.82      566.45     58.36 o 
   3  -2   7      365.81      352.23     50.99 o 
   4  -2   7    14121.68    14094.28    391.35 o 
   5  -2   7      599.49      496.85     90.18 o 
   7  -2   7     5273.27     5403.09    271.03 o 
   8  -2   7        0.75       12.64     36.95 o 
   9  -2   7     1626.93     1581.21    163.35 o 
  10  -2   7     2384.68     2580.98    212.69 o 
  -9  -1   7      137.13      114.25     81.19 o 
  -8  -1   7      781.04      746.73    139.28 o 
  -7  -1   7     2759.91     2744.81    217.55 o 
  -6  -1   7      360.40      447.99    102.58 o 
  -5  -1   7     2362.25     2290.02    176.96 o 
  -4  -1   7     3889.87     3648.08    209.77 o 
  -3  -1   7      693.31      594.32     93.10 o 
  -2  -1   7     1465.34     1450.62     74.07 o 
  -1  -1   7     4252.92     4121.11     89.94 o 
   0  -1   7      599.10      495.57     30.70 o 
   1  -1   7     8956.08     9311.33    511.92 o 
   2  -1   7     3671.31     3511.56    240.52 o 
   3  -1   7     7062.69     6813.36    413.59 o 
   4  -1   7     3829.71     3636.75    132.32 o 
   5  -1   7     1000.36     1004.15    107.20 o 
   6  -1   7     4122.02     3951.93    216.82 o 
   7  -1   7     1981.03     1820.88    154.84 o 
   8  -1   7      174.03      180.36     69.52 o 
  10  -1   7      818.23      753.54    129.80 o 
  -9   0   7       19.78      -17.02     58.34 o 
  -8   0   7     3638.59     3696.70    263.25 o 
  -7   0   7      138.02      118.86     68.55 o 
  -6   0   7      467.47      429.03    100.63 o 
  -5   0   7     6139.05     6012.49    282.70 o 
  -4   0   7       55.19       32.57     35.49 o 
  -3   0   7       71.20       76.81     45.21 o 
  -2   0   7     5619.52     5456.83    646.58 o 
  -1   0   7      160.11      240.47     36.69 o 
   0   0   7     1844.46     1908.71     84.95 o 
   1   0   7    10016.67    10066.36    641.36 o 
   2   0   7      376.48      439.67     47.73 o 
   3   0   7     3133.64     2966.66     89.82 o 
   4   0   7     4666.21     4592.93    146.73 o 
   5   0   7     1382.09     1340.14     76.93 o 
   6   0   7     1977.59     1958.35     94.14 o 
   7   0   7     2881.50     2712.49    183.28 o 
   8   0   7     3968.12     4089.51    235.54 o 
   9   0   7     1855.70     2047.67    177.45 o 
  10   0   7       69.19      116.68     68.06 o 
  -9   1   7     2016.17     2083.16    217.55 o 
  -8   1   7     1806.21     1877.76    192.03 o 
  -7   1   7      219.92      196.65     84.10 o 
  -6   1   7     4790.90     4623.06    262.52 o 
  -5   1   7     2425.06     2445.59    184.01 o 
  -4   1   7     1656.88     1452.38    131.26 o 
  -3   1   7     9571.37     9512.76    227.15 o 
  -2   1   7      442.60      488.70     47.30 o 
  -1   1   7      788.32      854.71     57.72 o 
   0   1   7    18918.91    19112.45   1036.60 o 
   1   1   7      693.36      649.39     51.02 o 
   2   1   7     1768.00     1706.91     80.46 o 
   3   1   7    11687.58    11425.89    400.39 o 
   4   1   7        1.74        3.16     11.83 o 
   5   1   7     3728.74     3735.30    124.09 o 
   6   1   7     6717.76     6882.46    174.68 o 
   7   1   7      391.26      453.55     58.31 o 
   8   1   7     1682.54     1797.85    106.11 o 
   9   1   7     2754.02     2710.45    147.30 o 
  10   1   7      832.01      847.39    103.19 o 
  -9   2   7      669.57      698.11    149.01 o 
  -8   2   7     2183.25     2239.46    210.02 o 
  -7   2   7     1121.88     1131.28    156.78 o 
  -6   2   7     1183.56     1224.13    139.77 o 
  -5   2   7     2718.18     2631.78    188.14 o 
  -4   2   7     1678.87     1652.43    141.23 o 
  -3   2   7     2477.83     2384.15    158.97 o 
  -2   2   7      548.08      600.42     52.13 o 
  -1   2   7     6234.71     6632.99    209.90 o 
   0   2   7    13289.27    14092.88    834.72 o 
   1   2   7       38.15       58.89     21.98 o 
   2   2   7    10384.42     9623.00    653.15 o 
   3   2   7     2357.98     2328.79     67.19 o 
   4   2   7     1048.03     1033.68     54.63 o 
   5   2   7     9205.89     9205.34    278.93 o 
   6   2   7     1325.61     1464.51     84.92 o 
   7   2   7      293.38      287.31     55.54 o 
   8   2   7     4414.55     4831.13    172.50 o 
   9   2   7      325.58      308.97     62.74 o 
  10   2   7     1825.12     2093.37    185.71 o 
  11   2   7     1965.24     2195.46    213.42 o 
  -9   3   7     2790.94     2547.19    242.10 o 
  -8   3   7        2.04       15.31     49.59 o 
  -7   3   7     1886.76     1797.30    177.93 o 
  -6   3   7      994.39      979.84    137.58 o 
  -5   3   7      392.23      382.12     89.70 o 
  -4   3   7     1138.82     1018.73    114.73 o 
  -3   3   7     2497.89     2477.33    101.11 o 
  -2   3   7     1319.23     1159.41     70.56 o 
  -1   3   7     5170.92     5370.47    142.88 o 
   0   3   7     5147.60     5104.00    135.97 o 
   1   3   7     8218.06     8062.99    457.71 o 
   2   3   7     3567.38     3573.24    335.20 o 
   3   3   7       86.25       75.04     19.58 o 
   4   3   7     6103.52     5780.25    112.41 o 
   5   3   7     8285.74     8424.35    367.65 o 
   6   3   7      259.32      308.84     50.23 o 
   7   3   7     3370.72     3304.98    137.53 o 
   8   3   7     3409.14     3602.85    204.31 o 
   9   3   7      252.72      217.87     54.23 o 
  10   3   7     1976.38     2156.33    195.92 o 
  11   3   7     1047.34     1072.69    159.46 o 
  -9   4   7      784.70      713.67    157.76 o 
  -8   4   7       31.37       51.29     56.64 o 
  -7   4   7     2043.21     2255.50    200.29 o 
  -6   4   7     1086.43      913.48    136.12 o 
  -5   4   7      988.26      948.24    129.80 o 
  -4   4   7     3321.46     3319.45    201.51 o 
  -3   4   7     2382.47     2415.69    165.53 o 
  -2   4   7     1148.14     1180.19     98.08 o 
  -1   4   7     5282.34     5251.20    145.75 o 
   0   4   7      474.33      495.12     49.58 o 
   1   4   7     1442.17     1322.75     70.08 o 
   2   4   7     5904.89     5634.80    455.65 o 
   3   4   7     1754.67     1642.08     66.55 o 
   4   4   7     6204.21     5986.16    316.73 o 
   5   4   7     3741.39     3719.23    134.85 o 
   6   4   7     2235.20     2135.04    108.95 o 
   7   4   7     4955.36     4858.05    251.22 o 
   8   4   7      159.73      192.72     50.50 o 
   9   4   7     3117.04     3173.14    163.59 o 
  10   4   7     2117.13     2305.33    203.94 o 
  11   4   7       12.80       37.68     64.66 o 
  -8   5   7     1492.81     1229.48    179.63 o 
  -7   5   7     1517.80     1517.77    170.88 o 
  -6   5   7      729.46      565.15    116.43 o 
  -5   5   7     4773.99     4643.72    260.33 o 
  -4   5   7     5383.44     5215.20    258.15 o 
  -3   5   7      324.62      313.35     60.40 o 
  -2   5   7     4410.33     4557.63    198.71 o 
  -1   5   7     5245.07     5573.08    156.73 o 
   0   5   7       27.97       26.33     23.20 o 
   1   5   7     9072.85     8732.41    177.24 o 
   2   5   7      605.37      562.15     48.90 o 
   3   5   7      148.19      122.93     33.77 o 
   4   5   7     7065.00     6457.52    342.01 o 
   5   5   7       97.52      121.83     37.37 o 
   6   5   7      211.59      176.56     44.74 o 
   7   5   7     4794.66     4566.03    258.51 o 
   8   5   7        5.79       24.59     33.15 o 
   9   5   7     1785.76     1718.47    172.10 o 
  10   5   7     1218.45     1146.59    161.65 o 
  11   5   7      331.11      395.97    118.13 o 
  -8   6   7     1343.78     1426.86    193.00 o 
  -7   6   7     1457.47     1504.88    171.61 o 
  -6   6   7      897.61     1000.01    149.25 o 
  -5   6   7      800.15      845.66    128.59 o 
  -4   6   7     7351.50     7501.71    210.61 o 
  -3   6   7     4091.74     4209.23    521.76 o 
  -2   6   7     1407.80     1426.84     89.81 o 
  -1   6   7     2959.32     3107.15    122.75 o 
   0   6   7     8067.27     8946.72    216.09 o 
   1   6   7     2909.11     2925.75    107.01 o 
   2   6   7       98.25       84.83     47.89 o 
   3   6   7     3028.90     2952.59    126.65 o 
   4   6   7     3433.85     3241.48    251.71 o 
   5   6   7        2.68       15.79     24.66 o 
   6   6   7     7135.91     7327.30    598.45 o 
   7   6   7     1595.22     1769.07    114.63 o 
   8   6   7      287.05      318.63     64.85 o 
   9   6   7     5731.71     5626.69    215.55 o 
  10   6   7      127.78      145.85     79.73 o 
  -7   7   7        5.81       10.45     56.64 o 
  -6   7   7      545.87      479.83    117.65 o 
  -5   7   7     2026.19     2044.51    183.77 o 
  -4   7   7      161.33      333.38     60.43 o 
  -3   7   7     2030.80     2211.81    117.39 o 
  -2   7   7     2897.58     2898.79    129.51 o 
  -1   7   7      567.85      534.94     63.03 o 
   0   7   7     5484.55     5853.27    267.63 o 
   1   7   7     1681.73     1728.76    149.25 o 
   2   7   7      536.77      535.50     98.93 o 
   3   7   7     4737.31     4401.97    449.93 o 
   4   7   7       10.58       23.32     23.64 o 
   5   7   7     2128.38     1989.36    117.34 o 
   6   7   7     3325.75     3367.95    156.35 o 
   7   7   7       90.58       49.21     36.59 o 
   8   7   7     1494.65     1600.66    118.67 o 
   9   7   7     1255.98     1379.88    120.00 o 
  10   7   7      103.96      131.50     86.78 o 
  -7   8   7      211.91      144.39     84.83 o 
  -6   8   7     2281.99     2227.31    211.96 o 
  -5   8   7      444.20      452.36    112.06 o 
  -4   8   7     1162.75     1165.77     96.41 o 
  -3   8   7     3040.36     3353.04    151.84 o 
  -2   8   7      846.27      933.44     94.19 o 
  -1   8   7     4863.92     5082.72    264.22 o 
   0   8   7     6445.55     6675.84    303.36 o 
   1   8   7      207.51      170.88     67.09 o 
   2   8   7     4471.35     4321.65    248.42 o 
   3   8   7     2309.09     2228.47    125.96 o 
   4   8   7       36.29       17.76     27.60 o 
   5   8   7     4036.43     3611.78    276.99 o 
   6   8   7     1141.76     1194.70    101.42 o 
   7   8   7       61.14       42.68     39.00 o 
   8   8   7     2101.42     2052.59    148.76 o 
   9   8   7      115.04      182.31     87.51 o 
  -6   9   7     1192.83     1461.37    179.63 o 
  -5   9   7       97.75      111.57     73.90 o 
  -4   9   7     1563.47     1522.00    114.72 o 
  -3   9   7     1852.52     1850.63    122.17 o 
  -2   9   7       73.24      145.60     70.98 o 
  -1   9   7     3614.30     3795.87    244.29 o 
   0   9   7     2597.39     2590.95    202.48 o 
   1   9   7      745.84      629.81    119.11 o 
   2   9   7     3831.63     3904.77    249.64 o 
   3   9   7     1252.97     1263.75    144.87 o 
   4   9   7      904.70      770.06     91.59 o 
   5   9   7     8961.12     8832.26    516.05 o 
   6   9   7      140.35      140.81     52.36 o 
   7   9   7     2433.68     2236.47    146.42 o 
   8   9   7     5162.19     5286.39    443.86 o 
  -5  10   7      121.44       69.52     81.92 o 
  -4  10   7     2923.28     3153.91    241.37 o 
  -3  10   7      869.60      925.15    149.49 o 
  -2  10   7       43.12       85.08     60.53 o 
  -1  10   7     1431.03     1405.95    163.10 o 
   0  10   7     1434.83     1531.38    168.69 o 
   1  10   7      708.96      750.13    136.12 o 
   2  10   7      740.35      835.94    140.25 o 
   3  10   7      666.93      684.02    131.02 o 
   4  10   7     1401.06     1477.54    148.40 o 
   5  10   7      602.41      575.81     88.05 o 
   6  10   7        9.30       16.32     36.95 o 
   7  10   7     1770.44     1917.99    143.50 o 
  -4  11   7     3221.54     3400.15    266.90 o 
  -3  11   7        8.57       13.37     58.34 o 
  -2  11   7     1363.23     1395.99    171.61 o 
  -1  11   7     2572.30     2657.31    231.17 o 
   0  11   7      506.11      594.81    133.93 o 
   1  11   7     1951.55     1932.70    197.38 o 
   2  11   7     1793.15     1864.88    194.22 o 
   3  11   7      978.17      929.52    154.35 o 
   4  11   7     1000.81     1153.64    170.88 o 
   5  11   7      988.33      959.58    159.46 o 
   6  11   7      867.80      859.14    111.76 o 
  -1  12   7       60.89       69.03     72.44 o 
   0  12   7     1106.64     1132.01    180.85 o 
   1  12   7     1564.44     1415.92    193.97 o 
   2  12   7       25.37       15.07     59.31 o 
   3  12   7     1278.47     1399.15    193.97 o 
   4  12   7     1803.21     1842.76    209.77 o 
  -2  -9   8     1441.72     1668.72    186.20 o 
  -1  -9   8        0.66       -3.75     41.17 o 
   0  -9   8      380.03      505.51     89.46 o 
   1  -9   8     1470.35     1691.32    186.44 o 
   2  -9   8       33.71       29.66     57.12 o 
   3  -9   8     1518.70     1877.76    204.67 o 
   4  -9   8      418.40      555.67    137.82 o 
  -4  -8   8        5.44       -5.10     61.74 o 
  -3  -8   8     1971.04     2512.43    218.53 o 
  -2  -8   8      663.76      724.37    135.88 o 
  -1  -8   8      194.80      256.45     61.32 o 
   0  -8   8     2600.68     2847.49    249.52 o 
   1  -8   8      254.81      378.36     75.63 o 
   2  -8   8      696.65      745.27    137.09 o 
   3  -8   8     2487.30     2753.57    230.19 o 
   4  -8   8      117.59      184.49     79.49 o 
   5  -8   8      985.40      942.65    159.21 o 
   6  -8   8     1398.66     1528.46    189.60 o 
  -5  -7   8      262.32      358.54    105.98 o 
  -4  -7   8     1580.52     1582.91    174.04 o 
  -3  -7   8     1776.55     1908.63    189.60 o 
  -2  -7   8       49.43       78.76     65.87 o 
  -1  -7   8     3719.60     3958.18    271.39 o 
   0  -7   8      614.58      610.73     82.17 o 
   1  -7   8       12.83       15.32     31.00 o 
   2  -7   8     2846.87     3020.77    159.75 o 
   3  -7   8      259.35      355.62    100.15 o 
   4  -7   8        5.03       42.30     51.53 o 
   5  -7   8     2230.16     2295.37    211.48 o 
   6  -7   8       35.93       24.06     51.05 o 
   7  -7   8       35.62       69.52     68.55 o 
  -6  -6   8     2145.24     2168.24    207.10 o 
  -5  -6   8       87.02      119.84     71.71 o 
  -4  -6   8     1387.86     1461.37    165.05 o 
  -3  -6   8     1846.14     1626.18    167.72 o 
  -2  -6   8      731.82      848.82    130.29 o 
  -1  -6   8     4405.86     4517.81    220.71 o 
   0  -6   8     3622.10     3692.75    161.63 o 
   1  -6   8     2140.21     2145.48    126.83 o 
   2  -6   8     5154.72     5192.71    265.93 o 
   3  -6   8     1953.38     2075.63    181.82 o 
   4  -6   8     4140.01     4166.57    261.79 o 
   5  -6   8     3585.51     3534.08    248.67 o 
   6  -6   8      287.04      284.16     93.34 o 
   7  -6   8     3545.11     3731.46    269.09 o 
   8  -6   8     2101.07     2022.15    209.29 o 
  -7  -5   8     1769.75     1813.59    196.16 o 
  -6  -5   8      103.32      195.19     85.08 o 
  -5  -5   8      129.71      150.22     76.57 o 
  -4  -5   8     1753.58     1739.45    170.88 o 
  -3  -5   8      159.05      172.10     72.44 o 
  -2  -5   8      358.69      321.59     87.26 o 
  -1  -5   8     4006.65     4206.04    193.85 o 
   0  -5   8      156.48      175.85     44.80 o 
   1  -5   8     1509.50     1541.63    102.53 o 
   2  -5   8     2183.59     2064.46    203.09 o 
   3  -5   8       96.40      116.72     43.12 o 
   4  -5   8      645.60      582.65    110.60 o 
   5  -5   8     1270.19     1454.57    154.84 o 
   6  -5   8      420.81      377.98    101.61 o 
   7  -5   8     1193.54     1249.65    154.11 o 
   8  -5   8      400.23      397.67    112.30 o 
   9  -5   8      754.56      901.08    160.67 o 
  -8  -4   8      737.81      788.76    110.31 o 
  -7  -4   8      986.53      966.36    109.37 o 
  -6  -4   8        2.47       10.94     55.66 o 
  -5  -4   8     3101.47     3285.42    232.62 o 
  -4  -4   8     1078.93      988.35    135.64 o 
  -3  -4   8        6.63       16.29     42.54 o 
  -2  -4   8     5247.54     5294.44    170.33 o 
  -1  -4   8      366.45      366.25     72.92 o 
   0  -4   8        7.94       27.41     27.47 o 
   1  -4   8     7983.52     7945.33    343.22 o 
   2  -4   8      893.59      889.24     79.33 o 
   3  -4   8      853.85      760.47     78.94 o 
   4  -4   8     4882.52     4699.63    253.77 o 
   5  -4   8      264.22      290.96     86.78 o 
   6  -4   8     1449.34     1503.43    156.54 o 
   7  -4   8     4033.25     3761.11    252.07 o 
   8  -4   8        5.03       22.61     48.37 o 
   9  -4   8     1266.98     1306.05    162.86 o 
  10  -4   8     1871.73     1881.89    204.18 o 
  -8  -3   8     1717.98     1706.96    133.95 o 
  -7  -3   8     1630.34     1533.54    120.56 o 
  -6  -3   8     1525.37     1676.51    118.66 o 
  -5  -3   8     2791.48     2784.02    141.69 o 
  -4  -3   8     1345.56     1368.83     97.72 o 
  -3  -3   8     2036.99     1698.13    154.60 o 
  -2  -3   8      484.64      498.84     58.75 o 
  -1  -3   8      234.52      208.64     42.34 o 
   0  -3   8     3879.82     3555.80    728.50 o 
   1  -3   8     2685.39     2480.49    244.41 o 
   2  -3   8       19.06       21.52     20.20 o 
   3  -3   8     6119.65     6155.61    190.69 o 
   4  -3   8     1138.56     1068.56    118.13 o 
   5  -3   8      102.06       81.19     47.40 o 
   6  -3   8     5947.63     5859.35    292.18 o 
   7  -3   8     1007.85      998.56    139.28 o 
   8  -3   8      192.75      223.63     80.46 o 
   9  -3   8     5678.54     5637.66    317.94 o 
  10  -3   8        1.53       23.82     56.15 o 
  -8  -2   8     2780.22     2775.82    164.73 o 
  -7  -2   8       40.82       32.73     34.40 o 
  -6  -2   8     1302.76     1437.77    108.79 o 
  -5  -2   8     4761.97     4630.53    175.27 o 
  -4  -2   8       13.02        8.60     26.29 o 
  -3  -2   8     1304.08     1212.66     97.60 o 
  -2  -2   8     4029.10     4197.47    138.55 o 
  -1  -2   8     2855.88     2886.52    116.70 o 
   0  -2   8     4379.05     4280.94    143.20 o 
   1  -2   8     2482.43     2238.43    253.77 o 
   2  -2   8     4606.88     4439.41    373.97 o 
   3  -2   8     1826.51     1858.75    190.57 o 
   4  -2   8     1195.63     1135.42     83.18 o 
   5  -2   8     4333.52     4372.21    235.54 o 
   6  -2   8     1625.44     1578.54    149.73 o 
   7  -2   8      318.22      273.95     84.83 o 
   8  -2   8     3471.71     3520.47    237.97 o 
   9  -2   8      639.04      790.73    135.39 o 
  10  -2   8      137.39       89.21     65.14 o 
  -9  -1   8     1654.70     1908.15    215.61 o 
  -8  -1   8      776.94      819.41    150.22 o 
  -7  -1   8        6.21       -4.86     46.43 o 
  -6  -1   8     2779.80     2832.08    217.80 o 
  -5  -1   8     1154.93     1028.70    137.82 o 
  -4  -1   8        3.96       33.06     41.08 o 
  -3  -1   8     5542.31     5263.81    254.74 o 
  -2  -1   8       11.27       25.14     23.92 o 
  -1  -1   8     1259.32     1292.02    113.27 o 
   0  -1   8    11217.02    11900.67    465.73 o 
   1  -1   8      100.21       98.23     29.62 o 
   2  -1   8      847.02      734.86     63.08 o 
   3  -1   8     8892.73     8580.15    588.24 o 
   4  -1   8      435.66      354.06     53.96 o 
   5  -1   8     1388.04     1513.15    136.85 o 
   6  -1   8     4918.59     4963.61    254.01 o 
   7  -1   8      121.04      106.95     59.80 o 
   8  -1   8     1253.97     1383.35    146.57 o 
  10  -1   8      595.34      640.51    126.40 o 
  -9   0   8     1742.90     1909.12    215.85 o 
  -8   0   8     1717.59     1667.74    186.68 o 
  -7   0   8     2053.54     1818.21    184.01 o 
  -6   0   8     1291.55     1171.87    145.12 o 
  -5   0   8      270.33      210.26     74.62 o 
  -4   0   8      978.72     1127.87    128.34 o 
  -3   0   8     3488.46     3289.06    197.86 o 
  -2   0   8       69.02      100.59     29.98 o 
  -1   0   8     3187.49     3077.07    113.19 o 
   0   0   8     7795.73     8349.67    400.83 o 
   1   0   8      311.10      344.12     46.35 o 
   2   0   8     8847.61     8694.17    802.76 o 
   3   0   8       16.27       32.22     21.67 o 
   4   0   8      399.97      372.51     52.23 o 
   5   0   8    10473.93     9093.23    324.51 o 
   6   0   8        5.76       16.29     30.14 o 
   7   0   8     1690.61     1681.11    152.65 o 
   8   0   8     4312.88     4204.00    247.94 o 
   9   0   8      106.05      139.28     70.25 o 
  10   0   8     2437.73     2566.40    212.93 o 
  -9   1   8     1767.93     1799.01    213.42 o 
  -8   1   8      334.67      396.46    121.05 o 
  -7   1   8     1615.37     1602.11    176.47 o 
  -6   1   8     1053.13      991.75    143.90 o 
  -5   1   8     2127.53     2074.65    177.20 o 
  -4   1   8     1888.31     1902.56    158.73 o 
  -3   1   8     4641.90     3755.28    208.80 o 
  -2   1   8     1975.85     1888.32    103.67 o 
  -1   1   8     3186.55     3256.87    342.62 o 
   0   1   8     4489.50     4355.84    196.53 o 
   1   1   8     2542.83     2282.87    151.56 o 
   2   1   8     2049.16     1999.28     93.58 o 
   3   1   8      894.81      870.31     63.60 o 
   4   1   8     4048.22     3931.35    216.34 o 
   5   1   8     4951.25     4962.15    237.97 o 
   6   1   8        9.19       13.13     27.71 o 
   7   1   8     6860.13     7205.99    308.22 o 
   8   1   8     1285.23     1220.97    137.34 o 
   9   1   8      807.29      835.70    130.77 o 
  10   1   8     2607.08     2873.64    223.39 o 
  -9   2   8      809.47      629.32    153.62 o 
  -8   2   8       84.17       84.35     69.52 o 
  -7   2   8     1620.83     1666.29    179.63 o 
  -6   2   8      256.60      204.18     78.27 o 
  -5   2   8     2070.31     1935.13    170.88 o 
  -4   2   8     9136.88     8634.06    334.72 o 
  -3   2   8      260.74      235.05     68.55 o 
  -2   2   8     1123.53     1032.33     69.56 o 
  -1   2   8     7966.00     8531.42    356.84 o 
   0   2   8     1073.27     1147.58     70.19 o 
   1   2   8     3109.77     2982.56    198.35 o 
   2   2   8     3374.64     3195.11    165.05 o 
   3   2   8     1002.25      908.92     57.45 o 
   4   2   8     7073.81     6730.61    265.63 o 
   5   2   8      983.87      960.52     66.58 o 
   6   2   8     1870.38     1822.73     94.50 o 
   7   2   8     5415.65     5533.09    174.58 o 
   8   2   8      647.31      600.64    111.33 o 
   9   2   8     3721.46     3624.99    235.78 o 
  10   2   8     1164.54     1300.46    154.35 o 
  -9   3   8       10.76       12.15     70.49 o 
  -8   3   8     2782.07     2807.53    246.97 o 
  -7   3   8      642.43      536.71    119.35 o 
  -6   3   8      708.82      701.76    127.13 o 
  -5   3   8     4085.03     4008.08    243.08 o 
  -4   3   8     2344.18     2326.72    176.23 o 
  -3   3   8     1205.36     1202.48    130.53 o 
  -2   3   8     4280.59     4208.99    135.88 o 
  -1   3   8       15.79       33.46     22.94 o 
   0   3   8     2677.77     2777.64    107.79 o 
   1   3   8     6200.38     6040.08    293.15 o 
   2   3   8      642.75      632.11     54.54 o 
   3   3   8      529.64      484.01     38.11 o 
   4   3   8     2516.65     2313.93     79.27 o 
   5   3   8        1.51        7.77     18.96 o 
   6   3   8     2205.11     2109.61    106.00 o 
   7   3   8     3797.61     3827.73    216.82 o 
   8   3   8      136.33      188.81     50.16 o 
   9   3   8     2566.15     2421.52    195.68 o 
  10   3   8      860.61     1045.96    149.49 o 
  -8   4   8     1197.58     1132.25    174.29 o 
  -7   4   8      496.34      538.41    125.67 o 
  -6   4   8     1476.83     1350.77    154.11 o 
  -5   4   8     1062.04      915.91    132.23 o 
  -4   4   8     4334.40     4465.31    244.53 o 
  -3   4   8     5794.14     6240.44    254.26 o 
  -2   4   8     2781.38     2767.69    115.75 o 
  -1   4   8       45.70       51.62     27.15 o 
   0   4   8    14866.45    15853.77    374.22 o 
   1   4   8     3546.13     3485.05    119.19 o 
   2   4   8       13.39       39.19     22.31 o 
   3   4   8     9820.87     9258.91    495.11 o 
   4   4   8      810.51      752.22     68.30 o 
   5   4   8     1030.00     1116.82     77.52 o 
   6   4   8    10183.47    10109.55    236.83 o 
   7   4   8       54.67       68.46     34.35 o 
   8   4   8      864.75      780.89     84.71 o 
   9   4   8     3519.57     3220.08    205.64 o 
  10   4   8      258.41      257.73     67.61 o 
  -8   5   8     2181.77     2091.18    217.80 o 
  -7   5   8        1.77       39.86     52.99 o 
  -6   5   8      639.02      598.94    124.21 o 
  -5   5   8     2293.44     2148.79    185.47 o 
  -4   5   8       14.59       41.08     41.57 o 
  -3   5   8     1654.73     1737.64     99.56 o 
  -2   5   8     2203.96     2229.33    108.89 o 
  -1   5   8      915.19      941.79     72.63 o 
   0   5   8     7148.96     7553.50    183.80 o 
   1   5   8     3485.95     3366.16    118.71 o 
   2   5   8     1549.81     1441.82    139.65 o 
   3   5   8     4189.15     3643.06    202.60 o 
   4   5   8      960.67      818.75    110.23 o 
   5   5   8     6600.52     6530.34    225.94 o 
   6   5   8     1673.35     1678.61    115.46 o 
   7   5   8       56.53       54.82     33.00 o 
   8   5   8     4611.95     4723.92    185.87 o 
   9   5   8      822.08      822.44     94.62 o 
  10   5   8       92.79      120.08     75.11 o 
  -8   6   8      631.67      609.88    148.52 o 
  -7   6   8      165.32      207.10     86.05 o 
  -6   6   8     2337.33     2428.82    211.23 o 
  -5   6   8      215.09      202.24     79.49 o 
  -4   6   8     1561.88     1472.07    149.49 o 
  -3   6   8     1804.73     1930.02    109.56 o 
  -2   6   8      385.09      383.16     58.07 o 
  -1   6   8     3831.08     3799.18    141.50 o 
   0   6   8     4713.70     5052.78    154.64 o 
   1   6   8        2.76       26.74     36.95 o 
   2   6   8     1960.59     1812.13    149.98 o 
   3   6   8     3277.31     2989.76    182.79 o 
   4   6   8      110.70      107.77     37.62 o 
   5   6   8     5644.91     5418.40    307.25 o 
   6   6   8     1409.18     1401.25     99.58 o 
   7   6   8     1978.25     2074.60    124.43 o 
   8   6   8     4683.28     4820.50    350.76 o 
   9   6   8       22.88       23.54     40.59 o 
  10   6   8     1631.96     1577.32    184.01 o 
  -7   7   8      802.64      755.97    153.62 o 
  -6   7   8      420.24      482.02    121.29 o 
  -5   7   8        2.96        3.89     44.00 o 
  -4   7   8     4553.25     4609.69    263.01 o 
  -3   7   8      548.96      602.38     78.51 o 
  -2   7   8      669.24      638.44     73.19 o 
  -1   7   8     2681.85     2821.01    126.81 o 
   0   7   8      579.46      544.00    100.15 o 
   1   7   8     1030.73      974.49    119.59 o 
   2   7   8     2378.00     2353.95    179.63 o 
   3   7   8      540.04      513.62    100.63 o 
   4   7   8      855.70      688.37    137.82 o 
   5   7   8     5948.67     5482.76    370.57 o 
   6   7   8      114.00      131.45     47.00 o 
   7   7   8     2085.65     1987.51    127.88 o 
   8   7   8     2548.15     2560.05    367.65 o 
   9   7   8      773.33      725.60     96.70 o 
  10   7   8     1390.20     1482.52    192.52 o 
  -6   8   8      253.64      269.81    100.63 o 
  -5   8   8      499.78      595.05    127.61 o 
  -4   8   8     5392.41     5287.63    289.02 o 
  -3   8   8      217.55      353.25     65.41 o 
  -2   8   8     3169.66     3235.54    148.08 o 
  -1   8   8     1370.99     1410.81    147.06 o 
   0   8   8        1.99       30.14     45.46 o 
   1   8   8     6150.45     6275.74    302.63 o 
   2   8   8      655.84      623.98    114.97 o 
   3   8   8      375.81      266.90     79.97 o 
   4   8   8     3400.31     3093.84    206.61 o 
   5   8   8      101.16       97.78     41.40 o 
   6   8   8      337.67      390.66     73.10 o 
   7   8   8     2355.51     2369.25    145.63 o 
   8   8   8        7.11       31.88     38.93 o 
   9   8   8      355.85      398.27     82.71 o 
  -5   9   8     1003.08     1205.41    168.21 o 
  -4   9   8     3788.88     3856.09    180.03 o 
  -3   9   8       14.20       33.79     52.26 o 
  -2   9   8     1401.23     1460.64    159.94 o 
  -1   9   8     4214.37     4107.50    257.90 o 
   0   9   8     2268.91     2129.10    188.63 o 
   1   9   8     1669.43     1677.22    170.64 o 
   2   9   8     3963.45     3922.27    255.72 o 
   3   9   8     2255.53     2361.97    201.02 o 
   4   9   8     2543.42     2405.49    230.44 o 
   5   9   8     1150.34     1083.79    122.75 o 
   6   9   8     2256.90     2118.36    277.96 o 
   7   9   8     1318.11     1362.41    121.49 o 
   8   9   8      101.40      121.08     54.41 o 
  -4  10   8      176.41      314.54    101.61 o 
  -3  10   8      116.07      117.65     69.76 o 
  -2  10   8     2793.58     3089.98    237.73 o 
  -1  10   8        7.35       39.62     52.02 o 
   0  10   8     1098.77     1266.91    156.54 o 
   1  10   8     4518.63     5165.12    304.33 o 
   2  10   8       15.74       38.65     47.16 o 
   3  10   8     1579.69     1424.91    165.53 o 
   4  10   8     6857.51     7256.06    367.77 o 
   5  10   8     1766.50     1648.12    160.55 o 
   6  10   8     1203.26     1252.65    123.09 o 
   7  10   8     1633.16     1566.59    307.25 o 
  -3  11   8      916.33     1018.25    168.69 o 
  -2  11   8      234.23      235.30     92.61 o 
  -1  11   8       44.58       36.70     55.18 o 
   0  11   8     1819.42     1851.51    197.86 o 
   1  11   8      435.05      403.02    114.73 o 
   2  11   8      503.97      571.47    133.93 o 
   3  11   8     2067.80     2088.27    208.56 o 
   4  11   8      378.69      438.51    123.97 o 
   5  11   8     1676.66     1642.78    136.55 o 
   6  11   8     2496.05     2445.98    167.91 o 
   0  12   8     1262.47     1326.47    195.19 o 
   1  12   8        2.71        2.92     65.63 o 
   2  12   8     1694.35     1689.62    205.40 o 
   3  12   8      592.13      726.31    155.08 o 
  -1  -9   9     1449.96     1383.35    191.06 o 
   0  -9   9      500.89      668.59    100.87 o 
   1  -9   9       31.29       28.93     60.28 o 
   2  -9   9     1865.56     2092.40    217.80 o 
   3  -9   9      429.56      474.73    135.15 o 
  -3  -8   9      597.86      676.72    143.41 o 
  -2  -8   9     1067.75     1042.80    162.62 o 
  -1  -8   9     1652.29     1588.74    183.77 o 
   0  -8   9      553.81      732.70     99.05 o 
   1  -8   9     2861.42     2916.70    167.75 o 
   2  -8   9     1488.31     1606.49    180.12 o 
   3  -8   9        6.09       70.25     63.44 o 
   4  -8   9     1680.74     1882.14    202.97 o 
   5  -8   9      623.97      793.40    157.03 o 
  -5  -7   9     1136.86     1065.40    168.69 o 
  -4  -7   9     1402.34     1388.45    173.07 o 
  -3  -7   9       71.58       38.16     61.74 o 
  -2  -7   9     1636.23     1891.86    192.27 o 
  -1  -7   9     1334.52     1361.23    164.56 o 
   0  -7   9      516.35      682.34     89.67 o 
   1  -7   9     1799.01     1868.41    130.62 o 
   2  -7   9      767.41      792.21     98.49 o 
   3  -7   9      698.08      841.29    143.17 o 
   4  -7   9      748.83      675.27    135.39 o 
   5  -7   9      424.59      364.37    107.93 o 
   6  -7   9      685.03      823.06    156.05 o 
   7  -7   9     1161.46     1343.24    195.92 o 
  -6  -6   9       95.78      135.64     93.10 o 
  -5  -6   9     3472.66     4053.05    280.51 o 
  -4  -6   9      631.98      703.46    134.42 o 
  -3  -6   9      400.64      403.99    109.63 o 
  -2  -6   9     3515.35     3977.21    262.28 o 
  -1  -6   9        3.24       24.59     36.30 o 
   0  -6   9      678.04      769.24     88.67 o 
   1  -6   9     4541.16     4401.87    186.12 o 
   2  -6   9      108.04      107.18     44.12 o 
   3  -6   9     2118.84     2239.96    140.25 o 
   4  -6   9     2421.63     2207.62    199.32 o 
   5  -6   9      462.36      485.42    115.46 o 
   6  -6   9     2162.86     2176.99    207.34 o 
   7  -6   9     1735.79     1736.78    196.89 o 
   8  -6   9      618.32      869.00    163.10 o 
  -6  -5   9     1163.27     1112.56    165.53 o 
  -5  -5   9     1493.22     1430.99    169.67 o 
  -4  -5   9     1388.01     1414.95    164.32 o 
  -3  -5   9     1246.87     1089.95    149.49 o 
  -2  -5   9     1570.36     1610.14    164.32 o 
  -1  -5   9      119.04      132.64     45.66 o 
   0  -5   9     2785.11     2976.52    190.69 o 
   1  -5   9     1111.87     1155.95     95.06 o 
   2  -5   9      123.61      186.83     50.26 o 
   3  -5   9     3650.45     3517.88    224.97 o 
   4  -5   9       93.35      153.62     66.85 o 
   5  -5   9        6.44        6.32     35.49 o 
   6  -5   9     3216.55     3573.46    254.99 o 
   7  -5   9       49.99       75.60     61.74 o 
   8  -5   9       40.94       65.63     67.82 o 
   9  -5   9     1533.73     1679.41    199.32 o 
  -7  -4   9      176.68      252.07    105.49 o 
  -6  -4   9      335.60      351.24    110.60 o 
  -5  -4   9     3101.11     3344.00    245.51 o 
  -4  -4   9       37.72       49.34     57.61 o 
  -3  -4   9     1506.65     1364.87    151.92 o 
  -2  -4   9     1914.12     1631.53    160.19 o 
  -1  -4   9     1737.57     1779.41    107.97 o 
   0  -4   9     2399.30     2300.09    122.90 o 
   1  -4   9      247.43      228.52     50.21 o 
   2  -4   9     3046.08     2929.48    141.00 o 
   3  -4   9     1343.95     1199.90    131.26 o 
   4  -4   9      532.04      510.46    104.04 o 
   5  -4   9     4220.34     4035.79    252.07 o 
   6  -4   9      787.39      825.24    136.12 o 
   7  -4   9       82.59      102.58     64.17 o 
   8  -4   9     3266.45     3297.33    251.58 o 
   9  -4   9      478.33      501.22    129.80 o 
  -7  -3   9      574.74      661.17    140.25 o 
  -6  -3   9     3561.35     3534.33    257.17 o 
  -5  -3   9       12.07       35.25     53.48 o 
  -4  -3   9      452.05      416.63    100.63 o 
  -3  -3   9     6607.59     6317.55    306.76 o 
  -2  -3   9      547.80      553.97    104.77 o 
  -1  -3   9      765.72      648.85    103.67 o 
   0  -3   9     8824.70     9063.33    308.34 o 
   1  -3   9     1121.47     1048.71     82.84 o 
   2  -3   9     2395.85     2203.02    118.25 o 
   3  -3   9     4099.27     3904.32    159.73 o 
   4  -3   9      882.32      759.84     81.72 o 
   5  -3   9     2752.70     2738.98    201.75 o 
   6  -3   9     1493.36     1516.31    158.00 o 
   7  -3   9     1640.75     1763.52    176.47 o 
   8  -3   9     2211.68     2207.13    202.48 o 
   9  -3   9      438.43      466.71    117.41 o 
  10  -3   9     2156.09     2180.64    218.53 o 
  -8  -2   9       74.99      100.88     82.40 o 
  -7  -2   9     1897.28     1859.53    197.62 o 
  -6  -2   9      532.54      439.72    113.03 o 
  -5  -2   9      906.63      911.54    140.74 o 
  -4  -2   9     2653.83     2714.43    206.61 o 
  -3  -2   9      886.00      738.46    119.59 o 
  -2  -2   9      689.98      708.32    111.81 o 
  -1  -2   9     6742.53     7031.34    730.44 o 
   0  -2   9       49.49       51.42     27.52 o 
   1  -2   9     1212.80     1107.64     81.97 o 
   2  -2   9     5523.03     5302.33    473.76 o 
   3  -2   9      498.34      501.34     65.39 o 
   4  -2   9      528.73      545.01     68.66 o 
   5  -2   9     3376.16     3301.70    213.18 o 
   6  -2   9       93.43       98.20     53.72 o 
   8  -2   9     1671.62     1783.45    179.39 o 
   9  -2   9      206.01      282.45     94.31 o 
  10  -2   9     1033.03     1092.63    167.48 o 
  -8  -1   9      238.82      157.76     92.13 o 
  -7  -1   9     1096.70     1023.59    160.67 o 
  -6  -1   9      859.35      883.82    142.93 o 
  -5  -1   9     2521.28     2719.78    212.93 o 
  -4  -1   9     5515.43     5058.41    273.95 o 
  -3  -1   9      974.22      869.73    123.97 o 
  -2  -1   9     6023.82     5394.34    261.31 o 
  -1  -1   9     2754.88     2790.47    150.59 o 
   0  -1   9      338.14      346.76     51.88 o 
   1  -1   9     7403.44     7489.71    632.36 o 
   2  -1   9      525.01      447.12     58.38 o 
   3  -1   9       97.95      141.22     38.31 o 
   4  -1   9     5990.61     5956.01    217.67 o 
   5  -1   9      896.56      782.46    114.00 o 
   6  -1   9      840.56      818.68    121.29 o 
   7  -1   9     6163.20     6427.17    312.35 o 
   8  -1   9      715.83      631.03    121.54 o 
   9  -1   9      954.80     1023.84    151.92 o 
  10  -1   9     2233.50     2290.75    213.18 o 
  -8   0   9      177.96      263.49    105.98 o 
  -7   0   9     2488.26     2588.52    228.25 o 
  -6   0   9      262.12      289.75     96.50 o 
  -5   0   9      949.55      823.06    132.48 o 
  -4   0   9     9089.24     8895.12    359.51 o 
  -3   0   9     2262.60     2248.94    173.80 o 
  -2   0   9      629.57      590.67     70.74 o 
  -1   0   9     4487.31     4615.38    189.84 o 
   0   0   9     3305.09     3250.66    125.83 o 
   1   0   9     2101.24     1884.86    197.50 o 
   2   0   9     1099.14     1106.33     77.81 o 
   3   0   9     2788.67     2770.14    125.06 o 
   4   0   9      835.34      683.38     69.50 o 
   5   0   9      584.49      604.77    101.85 o 
   6   0   9     4409.28     4435.89    245.99 o 
   7   0   9     1152.49     1102.11    131.02 o 
   8   0   9      386.15      247.45     84.35 o 
   9   0   9     4328.18     4305.61    271.76 o 
  10   0   9       54.26       56.39     61.50 o 
  -8   1   9     2923.42     2756.00    249.40 o 
  -7   1   9       17.25       20.18     55.66 o 
  -6   1   9       35.09       44.97     50.32 o 
  -5   1   9     2614.39     2495.90    199.57 o 
  -4   1   9      727.24      775.17    120.57 o 
  -3   1   9      108.07      171.13     63.93 o 
  -2   1   9     4952.47     5000.21    490.41 o 
  -1   1   9      119.42      138.06     35.61 o 
   0   1   9     3135.30     3119.31    142.32 o 
   1   1   9     5932.25     5746.97    193.85 o 
   2   1   9      600.23      512.63     57.87 o 
   3   1   9     1931.15     1776.14    105.98 o 
   4   1   9     5038.09     4402.91    150.99 o 
   5   1   9     1123.81     1254.27    127.13 o 
   6   1   9     4027.20     4153.68    236.27 o 
   7   1   9     2783.80     2830.86    203.21 o 
   8   1   9     2185.40     2456.28    197.13 o 
   9   1   9     2356.94     2208.10    194.46 o 
  10   1   9      255.43      306.76     96.50 o 
  -8   2   9     1485.27     1467.69    196.65 o 
  -7   2   9     1322.57     1332.54    166.26 o 
  -6   2   9     3057.35     2714.43    219.74 o 
  -5   2   9      988.46      919.56    135.15 o 
  -4   2   9     1772.45     1786.61    161.16 o 
  -3   2   9     6972.18     7106.08    301.66 o 
  -2   2   9      625.34      567.85     58.86 o 
  -1   2   9      486.68      425.68     52.64 o 
   0   2   9     8218.74     8451.49    500.98 o 
   1   2   9      799.49      762.86     63.25 o 
   2   2   9      368.76      350.81     49.20 o 
   3   2   9     6367.65     6066.68    462.45 o 
   4   2   9      208.13      204.46     42.04 o 
   5   2   9     1639.33     1613.54    142.44 o 
   6   2   9     4705.26     4828.46    254.01 o 
   7   2   9      580.11      622.52    112.30 o 
   8   2   9     1261.24     1283.20    144.63 o 
   9   2   9     2377.27     2620.85    211.48 o 
  10   2   9      355.83      420.28    111.33 o 
  -8   3   9     1436.90     1271.77    184.49 o 
  -7   3   9      906.73      750.86    145.36 o 
  -6   3   9     2030.13     1823.07    183.04 o 
  -5   3   9      519.09      484.94    107.44 o 
  -4   3   9     4728.87     4487.91    254.01 o 
  -3   3   9     1516.32     1498.32    141.71 o 
  -2   3   9      168.46      183.35     42.00 o 
  -1   3   9     6181.79     5818.91    167.72 o 
   0   3   9     3520.11     3614.58    256.45 o 
   1   3   9      201.46      217.67     41.74 o 
   2   3   9     4608.19     4218.50    308.34 o 
   3   3   9     1429.39     1300.95    125.06 o 
   4   3   9      725.68      647.02     60.83 o 
   5   3   9     6039.90     5910.88    274.19 o 
   6   3   9      302.24      251.58     76.33 o 
   7   3   9       65.86       80.94     52.50 o 
   8   3   9     5813.89     5830.91    300.20 o 
   9   3   9       44.14       46.43     53.23 o 
  10   3   9      405.98      477.64    117.65 o 
  -8   4   9      263.20      266.41    103.79 o 
  -7   4   9      562.03      558.59    128.34 o 
  -6   4   9     1054.12     1078.29    156.05 o 
  -5   4   9      141.65       91.88     57.61 o 
  -4   4   9     4650.83     4599.97    258.39 o 
  -3   4   9     2765.29     2784.19    191.79 o 
  -2   4   9      562.11      539.87     62.65 o 
  -1   4   9     2843.60     2872.62    121.40 o 
   0   4   9     4810.45     4937.27    154.55 o 
   1   4   9     3924.35     3979.70    144.99 o 
   2   4   9      614.53      596.07     58.92 o 
   3   4   9     3875.67     3554.24    279.54 o 
   4   4   9      918.05      949.90     69.78 o 
   5   4   9     4050.69     3739.66    169.55 o 
   6   4   9      132.00      166.75     65.14 o 
   7   4   9     2857.77     2809.96    205.16 o 
   8   4   9     2440.39     2341.06    195.92 o 
   9   4   9      255.98      236.03     84.10 o 
  10   4   9     1461.98     1592.88    179.15 o 
  -7   5   9     1635.07     1593.85    187.17 o 
  -6   5   9      476.27      423.92    109.63 o 
  -5   5   9       18.16       23.09     48.86 o 
  -4   5   9     8280.13     7838.72    339.82 o 
  -3   5   9      840.72      732.87    113.76 o 
  -2   5   9      553.40      639.68     69.51 o 
  -1   5   9     4747.35     4635.11    157.71 o 
   0   5   9        7.32       19.44     26.51 o 
   1   5   9      936.22      936.47     69.42 o 
   2   5   9     7990.44     8402.41    317.94 o 
   3   5   9      178.25      144.87     58.82 o 
   4   5   9     1310.01     1144.63    170.64 o 
   5   5   9     5839.75     5431.16    177.25 o 
   6   5   9      715.74      759.06     78.83 o 
   7   5   9     2033.29     2019.57    120.37 o 
   8   5   9     2086.76     2256.47    195.68 o 
   9   5   9      518.44      629.08    129.56 o 
  10   5   9     1540.80     1589.96    179.15 o 
  -7   6   9     1158.12     1230.69    181.82 o 
  -6   6   9      212.60      233.84     85.08 o 
  -5   6   9     2770.47     2620.85    215.61 o 
  -4   6   9     2519.22     2376.31    192.03 o 
  -3   6   9      292.97      364.66     62.36 o 
  -2   6   9     3445.24     3575.37    146.94 o 
  -1   6   9      753.00      678.80     71.50 o 
   0   6   9      214.85      174.33     43.50 o 
   1   6   9     5931.67     6223.96    280.02 o 
   2   6   9      710.29      684.02    108.41 o 
   3   6   9      601.08      504.87     99.90 o 
   4   6   9     6904.77     6247.25    286.71 o 
   5   6   9       88.32       76.80     38.41 o 
   6   6   9      358.83      293.61     58.33 o 
   7   6   9     5562.05     5385.44    266.53 o 
   8   6   9        0.23       30.50     37.03 o 
   9   6   9      867.99      918.34    151.19 o 
  10   6   9     2326.90     2953.13    247.69 o 
  -6   7   9      202.68      202.73     98.45 o 
  -5   7   9      779.81      814.79    141.96 o 
  -4   7   9     2083.57     2344.71    194.22 o 
  -3   7   9     1193.83     1269.04     98.47 o 
  -2   7   9      544.44      486.47     68.05 o 
  -1   7   9      940.74      935.02     84.91 o 
   0   7   9     4218.89     4085.62    236.76 o 
   1   7   9     1695.59     1574.40    150.95 o 
   2   7   9      487.48      523.59    105.25 o 
   3   7   9     3656.14     3832.58    238.94 o 
   4   7   9     5891.54     5193.04    381.99 o 
   5   7   9       98.06      101.09     39.83 o 
   6   7   9     5469.59     4983.84    522.98 o 
   7   7   9      674.53      640.33     85.99 o 
   8   7   9       78.75       84.36     47.74 o 
   9   7   9     3635.58     3918.39    274.68 o 
  -6   8   9      208.04      172.83     91.88 o 
  -5   8   9     4086.20     4004.92    274.19 o 
  -4   8   9      407.29      391.35    108.41 o 
  -3   8   9      831.32      873.74     92.11 o 
  -2   8   9     2022.73     2100.66    182.31 o 
  -1   8   9     1118.71     1006.82    139.04 o 
   0   8   9     1188.48     1144.65    138.80 o 
   1   8   9     2342.94     2365.86    193.73 o 
   2   8   9     1696.32     1854.67    172.58 o 
   3   8   9      956.10     1023.11    143.41 o 
   4   8   9     3343.51     3118.89    183.28 o 
   5   8   9     4718.27     4254.93    398.77 o 
   6   8   9      572.21      539.80     82.25 o 
   7   8   9      643.85      633.57     91.34 o 
   8   8   9     2312.07     2183.58    145.73 o 
   9   8   9      349.62      428.92     86.78 o 
  -5   9   9      663.54      785.86    148.76 o 
  -3   9   9     3292.44     3434.42    242.10 o 
  -2   9   9      202.32      180.12     88.24 o 
  -1   9   9      168.61      201.75     83.38 o 
   0   9   9     4499.33     4610.42    278.81 o 
   1   9   9        4.38       19.69     46.18 o 
   2   9   9      375.68      281.97     91.15 o 
   3   9   9     3108.24     3284.44    242.59 o 
   4   9   9       37.18       43.51     49.83 o 
   5   9   9     1271.83     1280.39    161.89 o 
   6   9   9     3218.05     3104.47    210.26 o 
   7   9   9      640.70      622.36     95.06 o 
   8   9   9     2172.57     2067.66    225.82 o 
  -3  10   9     1412.74     1446.55    176.23 o 
  -2  10   9      258.94      267.63     92.61 o 
  -1  10   9     2041.78     2271.79    209.29 o 
   0  10   9      839.03     1069.05    158.73 o 
   1  10   9      157.63      179.63     79.97 o 
   2  10   9     2022.98     2285.40    209.53 o 
   3  10   9      500.68      437.29    114.49 o 
   4  10   9       64.08       73.65     58.58 o 
   5  10   9     2291.78     2236.55    194.34 o 
   6  10   9      189.10      226.03     65.73 o 
   7  10   9      355.57      404.69     87.66 o 
  -2  11   9      138.47      126.89     81.67 o 
  -1  11   9      921.47      890.14    159.94 o 
   0  11   9     1511.68     1350.77    187.41 o 
   1  11   9     1340.91     1509.26    184.49 o 
   2  11   9      919.20      875.80    158.73 o 
   3  11   9      819.47      839.10    158.49 o 
   4  11   9     4364.55     4188.93    300.44 o 
   5  11   9      287.55      379.20    117.16 o 
  -1  -8  10        9.93        3.89     66.36 o 
   0  -8  10      454.94      534.94     95.12 o 
   1  -8  10     1633.05     1712.61    137.66 o 
   2  -8  10      338.14      383.82    116.19 o 
   3  -8  10     1723.18     2042.57    214.15 o 
   4  -8  10      786.96      867.78    166.26 o 
  -3  -7  10     2946.56     3404.77    270.06 o 
  -2  -7  10      569.99      650.47    140.01 o 
  -1  -7  10      161.33      132.48     79.97 o 
   0  -7  10     3874.02     4101.94    194.22 o 
   1  -7  10       53.09       39.27     42.20 o 
   2  -7  10      716.63      987.04    111.02 o 
   3  -7  10     2707.95     2971.60    241.86 o 
   4  -7  10       61.67       44.97     59.55 o 
   5  -7  10      358.40      425.14    122.02 o 
   6  -7  10     1726.68     1870.71    209.77 o 
  -5  -6  10      814.78      925.39    162.86 o 
  -4  -6  10      452.46      588.73    134.66 o 
  -3  -6  10     2294.74     2631.05    229.22 o 
  -2  -6  10      503.60      525.77    123.24 o 
  -1  -6  10     1955.46     1941.93    191.79 o 
   0  -6  10     1535.17     1575.70    118.06 o 
   1  -6  10      163.14      211.25     58.02 o 
   2  -6  10     4158.75     4618.43    202.17 o 
   3  -6  10      505.23      629.32     90.79 o 
   4  -6  10       59.88       61.01     56.64 o 
   5  -6  10     3475.58     3522.90    264.95 o 
   6  -6  10       70.42      101.61     70.98 o 
   7  -6  10      367.30      457.47    130.29 o 
  -5  -5  10      502.43      430.49    120.81 o 
  -4  -5  10      453.47      482.99    123.97 o 
  -3  -5  10     3631.58     3619.16    258.39 o 
  -2  -5  10      650.77      656.55    128.10 o 
  -1  -5  10     1567.57     1558.60    169.42 o 
   0  -5  10     4273.53     4253.54    180.19 o 
   1  -5  10     1699.79     1686.04    119.16 o 
   2  -5  10     2491.02     2468.10    289.14 o 
   3  -5  10     1457.95     1428.14    198.59 o 
   4  -5  10     1423.83     1662.64    172.34 o 
   5  -5  10     1338.27     1323.79    158.00 o 
   6  -5  10      297.12      214.64     84.83 o 
   7  -5  10     2104.75     2276.16    221.44 o 
   8  -5  10     1004.17     1047.17    174.77 o 
  -6  -4  10      120.25      185.95     91.64 o 
  -5  -4  10       30.22       68.79     63.69 o 
  -4  -4  10     2668.33     2771.07    228.73 o 
  -3  -4  10      138.96      148.28     74.62 o 
  -2  -4  10      328.73      315.27     95.29 o 
  -1  -4  10     3956.27     4174.56    169.89 o 
   0  -4  10        2.80       27.94     29.17 o 
   1  -4  10      956.47     1096.39    116.68 o 
   2  -4  10     1880.57     1909.82    120.88 o 
   3  -4  10      116.25       87.35     37.72 o 
   4  -4  10      927.16      974.99     98.44 o 
   5  -4  10     1653.86     1704.69    175.74 o 
   6  -4  10      882.38      827.19    141.71 o 
   7  -4  10     3043.04     3141.03    246.48 o 
   8  -4  10      939.50      858.54    157.03 o 
   9  -4  10     1079.23     1332.30    189.60 o 
  -7  -3  10     1317.98     1371.68    194.70 o 
  -6  -3  10      208.72      205.64     88.72 o 
  -5  -3  10     3127.32     3119.15    244.05 o 
  -4  -3  10     3681.26     3297.81    242.35 o 
  -3  -3  10       69.43       79.97     63.44 o 
  -2  -3  10     5948.66     5456.08    292.42 o 
  -1  -3  10      858.96      826.92     82.51 o 
   0  -3  10      368.74      342.15     60.22 o 
   1  -3  10     4479.96     4646.77    311.38 o 
   2  -3  10      191.64      155.55     44.63 o 
   3  -3  10     1032.78     1021.47    104.04 o 
   4  -3  10     2647.63     2531.93    137.53 o 
   5  -3  10       93.23      134.91     60.04 o 
   6  -3  10     2126.92     2214.42    196.65 o 
   7  -3  10     2909.82     2753.08    225.09 o 
   8  -3  10       29.08       43.75     54.69 o 
   9  -3  10     1543.74     1516.79    186.68 o 
  -7  -2  10     1251.71     1186.70    180.61 o 
  -6  -2  10      815.08      828.65    148.76 o 
  -5  -2  10      582.89      568.80    124.70 o 
  -4  -2  10     4568.56     4457.53    275.89 o 
  -3  -2  10     3047.60     2864.16    215.61 o 
  -2  -2  10     1496.11     1355.64    148.03 o 
  -1  -2  10     1941.87     1927.63    314.54 o 
   0  -2  10     5542.06     5908.78    501.71 o 
   1  -2  10     2884.32     2602.06    128.63 o 
   2  -2  10        8.26        9.67     21.48 o 
   3  -2  10     4927.65     4994.47    326.57 o 
   4  -2  10     1285.20     1257.01    240.77 o 
   5  -2  10       16.48        1.46     39.38 o 
   6  -2  10     4774.28     4302.20    262.77 o 
   8  -2  10        4.87       -2.19     46.43 o 
   9  -2  10     3590.13     3546.72    265.44 o 
  10  -2  10       17.29       52.26     68.30 o 
  -7  -1  10       53.20       31.84     64.66 o 
  -6  -1  10       95.76       68.55     64.66 o 
  -5  -1  10     3043.40     2870.24    228.73 o 
  -4  -1  10      302.02      260.09     89.21 o 
  -3  -1  10      912.15      895.49    132.48 o 
  -2  -1  10     5706.87     5472.61    278.32 o 
  -1  -1  10     1721.04     1706.01    116.07 o 
   0  -1  10     2169.41     2003.09    144.39 o 
   1  -1  10     3525.88     3283.95    167.36 o 
   2  -1  10     3718.58     3565.76    282.58 o 
   3  -1  10     1332.10     1377.23    103.79 o 
   4  -1  10     2854.19     2600.01    130.93 o 
   5  -1  10     3195.38     3277.15    220.23 o 
   6  -1  10     1030.62      922.96    133.69 o 
   7  -1  10       48.60       85.08     58.58 o 
   8  -1  10     2335.20     2228.76    199.08 o 
   9  -1  10      687.23      729.23    139.28 o 
  10  -1  10        0.51       24.79     59.31 o 
  -7   0  10      465.64      404.48    121.54 o 
  -6   0  10     4664.73     4714.70    301.41 o 
  -5   0  10      745.07      731.90    133.45 o 
  -4   0  10       26.63      107.68     53.48 o 
  -3   0  10     5728.61     5698.43    288.77 o 
  -2   0  10      471.72      384.06     88.97 o 
  -1   0  10      337.92      363.94     55.53 o 
   0   0  10     7456.81     7507.48    684.75 o 
   1   0  10      310.03      269.95     50.50 o 
   2   0  10      105.34      110.13     36.26 o 
   3   0  10     9105.13     8814.62    433.53 o 
   4   0  10      401.11      336.58     57.26 o 
   5   0  10      610.53      515.94     68.77 o 
   6   0  10     1796.17     1872.41    167.72 o 
   7   0  10      166.62      211.48     75.11 o 
   8   0  10     1605.89     1617.67    171.85 o 
   9   0  10      437.58      514.59    120.57 o 
  10   0  10       90.71      148.76     84.10 o 
  -7   1  10     1606.29     1616.70    193.73 o 
  -6   1  10      151.80      204.91     88.48 o 
  -5   1  10       61.43       88.48     61.50 o 
  -4   1  10     5432.01     4881.94    276.13 o 
  -3   1  10      737.80      746.24    118.62 o 
  -2   1  10      422.31      439.00     92.13 o 
  -1   1  10     4944.07     4811.55    183.40 o 
   0   1  10     2237.28     2276.54    132.23 o 
   1   1  10     2069.47     2052.34    106.84 o 
   2   1  10     5857.94     5674.37    246.48 o 
   3   1  10      887.34      785.93     78.03 o 
   4   1  10       20.88       15.83     27.22 o 
   5   1  10     7345.82     6982.98    281.12 o 
   6   1  10       25.32       31.84     37.19 o 
   7   1  10     1910.91     1800.22    170.64 o 
   8   1  10     5026.53     4955.59    289.99 o 
   9   1  10        0.55       11.91     51.53 o 
  10   1  10     1555.79     1600.41    182.06 o 
  -7   2  10     1153.16     1285.39    182.31 o 
  -6   2  10     1805.88     1709.80    182.06 o 
  -5   2  10       70.32      124.21     68.30 o 
  -4   2  10     7550.68     7408.96    339.58 o 
  -3   2  10     4077.11     4012.46    239.19 o 
  -2   2  10     2533.38     2378.26    176.47 o 
  -1   2  10     5104.65     5164.85    332.04 o 
   0   2  10     1077.70     1101.08     80.70 o 
   1   2  10     5466.37     5401.60    272.37 o 
   2   2  10     5522.43     5306.81    332.04 o 
   3   2  10       58.91       68.67     30.52 o 
   4   2  10     3048.77     2873.27    127.04 o 
   5   2  10     7204.05     6784.08    284.76 o 
   6   2  10      514.68      476.67    101.36 o 
   7   2  10     4877.66     4742.41    272.00 o 
   8   2  10     2764.77     2610.64    212.21 o 
   9   2  10      160.68      206.61     85.32 o 
  10   2  10     2599.41     2778.36    234.33 o 
  -7   3  10     1520.40     1664.10    190.09 o 
  -6   3  10       24.34       69.03     61.01 o 
  -5   3  10      957.62      964.28    148.76 o 
  -4   3  10     6182.37     6108.99    309.19 o 
  -3   3  10      289.56      202.24     73.17 o 
  -2   3  10     1009.72     1007.79     79.61 o 
  -1   3  10     2527.13     2326.22    291.45 o 
   0   3  10     1992.67     2028.34    136.24 o 
   1   3  10     1795.00     1678.17     95.57 o 
   2   3  10     1744.17     1619.77     93.30 o 
   3   3  10     2631.43     2395.70    136.12 o 
   4   3  10     3883.33     3687.50    139.18 o 
   5   3  10      421.26      449.45     97.23 o 
   6   3  10     1164.35     1129.82    132.96 o 
   7   3  10     2284.97     2429.06    197.13 o 
   8   3  10     1017.98     1019.95    147.79 o 
   9   3  10     1204.05     1517.04    170.64 o 
  10   3  10     1161.15     1265.70    171.61 o 
  -7   4  10      606.10      468.65    127.13 o 
  -6   4  10      182.60      248.42     90.91 o 
  -5   4  10     2850.57     2945.35    227.76 o 
  -4   4  10     1047.98      998.31    141.96 o 
  -3   4  10      361.67      350.52     92.37 o 
  -2   4  10     3451.16     3462.37    142.06 o 
  -1   4  10      229.37      296.42     53.53 o 
   0   4  10      104.06      164.81     43.19 o 
   1   4  10     4754.59     4311.50    150.67 o 
   2   4  10       36.38       51.46     28.31 o 
   3   4  10      561.91      544.25    100.39 o 
   4   4  10     8455.15     8934.99    347.60 o 
   5   4  10      487.32      418.09     95.29 o 
   6   4  10      988.33      906.43    131.26 o 
   7   4  10     2805.20     2918.86    217.07 o 
   8   4  10      556.57      646.10    126.16 o 
   9   4  10      974.81     1130.79    160.92 o 
  10   4  10      529.00      768.85    143.90 o 
  -7   5  10     1249.02     1138.81    181.09 o 
  -6   5  10      536.84      593.59    134.18 o 
  -5   5  10     2193.67     2116.95    198.84 o 
  -4   5  10     1259.17     1199.58    144.63 o 
  -3   5  10     2795.16     2726.10    201.02 o 
  -2   5  10     1240.05     1179.66     90.91 o 
  -1   5  10      165.65      184.57     51.05 o 
   0   5  10     3316.23     3227.79    135.12 o 
   1   5  10      993.12     1035.35     84.23 o 
   2   5  10        2.69       -9.97     32.57 o 
   3   5  10     2949.88     3114.53    205.89 o 
   4   5  10     2891.79     2994.45    209.05 o 
   5   5  10     1134.23      921.26    130.77 o 
   6   5  10     2780.75     2829.41    210.75 o 
   7   5  10        7.15       50.80     51.29 o 
   8   5  10      559.04      651.20    127.13 o 
   9   5  10     1698.75     1926.38    194.22 o 
  10   5  10        7.12        4.86     53.96 o 
  -6   6  10      791.20      839.34    153.87 o 
  -5   6  10     2882.64     2928.58    234.33 o 
  -4   6  10     1095.44     1146.35    153.62 o 
  -3   6  10     3403.06     3498.84    228.98 o 
  -2   6  10     1001.81     1144.16     91.58 o 
  -1   6  10      854.34      865.54     82.39 o 
   0   6  10     4221.41     4200.71    157.31 o 
   1   6  10     1525.15     1507.31    147.06 o 
   2   6  10     2649.34     2562.51    190.33 o 
   3   6  10     2167.47     2110.63    176.96 o 
   4   6  10     1758.73     1681.36    161.89 o 
   5   6  10     4678.29     4626.22    268.84 o 
   6   6  10     1336.48     1353.93    154.60 o 
   7   6  10       65.80       51.29     54.69 o 
   8   6  10     3971.81     4064.96    273.95 o 
   9   6  10     1194.28     1066.13    163.59 o 
  -6   7  10     1609.67     1768.62    199.08 o 
  -5   7  10      260.42      284.16    100.63 o 
  -4   7  10      887.07      983.97    147.79 o 
  -3   7  10     3223.56     3493.25    232.38 o 
  -2   7  10      218.10      196.62     51.13 o 
  -1   7  10     1396.58     1492.73    151.68 o 
   0   7  10     3928.57     3931.03    239.43 o 
   1   7  10       34.40       53.48     48.86 o 
   2   7  10      914.19      877.75    130.77 o 
   3   7  10     3211.44     3308.99    228.98 o 
   4   7  10      663.01      688.88    124.94 o 
   5   7  10     1260.07     1232.15     99.17 o 
   6   7  10     2456.44     2368.98    196.65 o 
   7   7  10     1550.57     1738.24    182.31 o 
   8   7  10     2552.70     2339.61    216.09 o 
   9   7  10      734.42      834.48    155.33 o 
  -5   8  10        2.03      -23.09     52.50 o 
  -4   8  10     4714.75     4988.65    297.53 o 
  -3   8  10      595.94      649.74    123.73 o 
  -2   8  10       40.94       33.06     55.42 o 
  -1   8  10     4290.40     4453.64    265.20 o 
   0   8  10      429.06      490.04    111.09 o 
   1   8  10      316.92      302.63     91.40 o 
   2   8  10     3394.25     3506.37    242.59 o 
   3   8  10      256.43      245.02     84.35 o 
   4   8  10     2385.59     2362.94    205.40 o 
   5   8  10     1826.41     1925.54    262.64 o 
   6   8  10       69.45       65.78     43.51 o 
   7   8  10      835.03      936.46    105.69 o 
   8   8  10     1959.47     2263.77    220.96 o 
  -2   9  10     1281.31     1279.55    169.42 o 
  -1   9  10      375.52      480.08    117.41 o 
   0   9  10      751.62      763.50    137.82 o 
   1   9  10     3419.21     3618.92    255.23 o 
   2   9  10      325.84      403.75    107.93 o 
   3   9  10       63.04       29.66     50.07 o 
   4   9  10     4071.75     4126.22    279.54 o 
   5   9  10      128.61      145.26     52.70 o 
   6   9  10      184.89      148.21     53.08 o 
   7   9  10     1422.97     1418.16    126.71 o 
  -3  10  10       35.08       33.30     63.69 o 
  -2  10  10      719.48      830.83    149.01 o 
  -1  10  10     1666.66     1788.07    190.81 o 
   0  10  10      572.09      677.94    140.98 o 
   1  10  10     1206.16      948.24    157.76 o 
   2  10  10     1494.03     1589.72    183.77 o 
   3  10  10      598.13      712.46    143.41 o 
   4  10  10     2439.74     2401.35    224.36 o 
   5  10  10      426.49      418.09    120.57 o 
   6  10  10     1517.14     1473.89    206.86 o 
  -1  11  10       46.79        4.86     67.33 o 
   0  11  10      936.95     1077.31    176.96 o 
   1  11  10     2161.83     2175.04    222.90 o 
   2  11  10       59.65       73.17     76.81 o 
   3  11  10     1174.91     1063.21    178.17 o 
   4  11  10     2044.14     2135.18    224.60 o 
  -2  -7  11     1764.44     2174.56    228.01 o 
  -1  -7  11     1312.55     1501.48    199.32 o 
   0  -7  11      657.03      683.53    149.98 o 
   1  -7  11     2146.81     2267.27    154.60 o 
   2  -7  11     1099.36     1285.12    128.74 o 
   3  -7  11       64.37      103.55     76.81 o 
   4  -7  11     1112.82     1569.78    191.79 o 
  -3  -6  11       22.31      -10.94     61.98 o 
  -2  -6  11     1095.99     1175.27    175.50 o 
  -1  -6  11     2574.23     2650.50    234.57 o 
   0  -6  11      252.03      221.96     65.51 o 
   1  -6  11     1231.72     1347.18    120.48 o 
   2  -6  11     1137.47     1229.03    115.75 o 
   3  -6  11      493.57      436.56     83.74 o 
   4  -6  11     1400.80     1491.27    176.96 o 
   5  -6  11      709.22      745.51    149.73 o 
   6  -6  11     1305.11     1344.21    193.49 o 
  -4  -5  11     1781.34     1900.13    207.83 o 
  -3  -5  11      164.24      110.36     76.81 o 
  -2  -5  11     1498.87     1765.22    192.27 o 
  -1  -5  11      658.81      549.11    125.43 o 
   0  -5  11      269.17      299.78     65.95 o 
   1  -5  11     1850.16     2031.00    134.14 o 
   2  -5  11        6.51        2.99     34.33 o 
   3  -5  11     1109.87     1282.46    113.86 o 
   4  -5  11     1179.32     1183.54    164.08 o 
   5  -5  11       27.77       83.62     58.34 o 
   6  -5  11     1359.82     1548.39    183.28 o 
   7  -5  11      570.76      746.73    153.62 o 
  -5  -4  11      546.53      641.23    144.39 o 
  -4  -4  11     1928.78     1888.21    200.29 o 
  -3  -4  11     1130.64     1202.74    167.48 o 
  -2  -4  11     3030.38     2865.38    230.44 o 
  -1  -4  11      232.26      140.01     72.92 o 
   0  -4  11     2313.58     2368.25    256.45 o 
   1  -4  11     2844.58     2621.73    417.00 o 
   2  -4  11      145.05      168.74     50.26 o 
   3  -4  11     3375.00     3752.79    380.90 o 
   4  -4  11     1025.64     1101.64    108.88 o 
   5  -4  11       15.80        0.73     43.75 o 
   6  -4  11     2252.56     2178.93    207.83 o 
   7  -4  11        2.42        3.89     54.69 o 
   8  -4  11      143.65      274.68    105.01 o 
  -6  -3  11      991.90     1046.20    173.56 o 
  -5  -3  11     1494.14     1579.99    187.41 o 
  -4  -3  11      813.98      585.33    129.32 o 
  -3  -3  11     2262.49     2468.44    215.37 o 
  -2  -3  11     1276.59     1225.10    160.92 o 
  -1  -3  11     3473.05     3168.50    233.11 o 
   0  -3  11     3319.29     3468.24    311.26 o 
   1  -3  11      600.94      699.39     88.36 o 
   2  -3  11     4319.01     3989.27    391.96 o 
   3  -3  11     5020.13     4751.97    400.71 o 
   4  -3  11     1323.98     1248.18    189.36 o 
   5  -3  11     5406.16     5452.44    307.98 o 
   6  -3  11     1499.70     1478.15    168.69 o 
   7  -3  11       38.23       17.02     48.37 o 
   8  -3  11     3922.25     4037.74    291.21 o 
   9  -3  11      518.30      648.04    149.49 o 
  -6  -2  11     1914.50     2161.68    222.41 o 
  -5  -2  11      335.91      350.76    113.52 o 
  -4  -2  11      497.26      481.05    117.41 o 
  -3  -2  11     3172.37     3196.69    237.00 o 
  -2  -2  11       30.94       54.94     54.69 o 
  -1  -2  11      439.35      356.84     93.34 o 
   0  -2  11     6151.24     6403.46    519.33 o 
   1  -2  11      508.38      406.91     94.07 o 
   2  -2  11     2241.81     2156.32    125.13 o 
   3  -2  11     4434.27     4225.38    175.75 o 
   4  -2  11       54.07      101.32     40.13 o 
   5  -2  11     4245.12     4256.69    389.65 o 
   6  -2  11      372.73      376.77    102.82 o 
   8  -2  11     3754.81     3623.78    269.81 o 
   9  -2  11       84.41      110.84     72.44 o 
  -6  -1  11      556.34      618.39    143.17 o 
  -5  -1  11      217.03      197.86     87.02 o 
  -4  -1  11     4466.36     4097.78    273.46 o 
  -3  -1  11     1614.82     1514.61    162.86 o 
  -2  -1  11      138.57      124.45     61.50 o 
  -1  -1  11     5042.15     4931.06    175.79 o 
   0  -1  11      923.50      879.94     84.50 o 
   1  -1  11      746.91      608.32    101.73 o 
   2  -1  11     4285.90     4078.54    223.99 o 
   3  -1  11      197.13      170.09     54.45 o 
   4  -1  11      146.28      177.90     49.16 o 
   5  -1  11     3715.04     3659.99    165.91 o 
   6  -1  11       85.05       89.94     56.15 o 
   7  -1  11     2146.37     2435.62    210.50 o 
   8  -1  11     1980.37     2114.28    203.94 o 
   9  -1  11       55.92       79.24     68.06 o 
  -7   0  11      794.01      894.76    170.88 o 
  -6   0  11      312.77      448.96    123.73 o 
  -5   0  11      111.59      116.92     71.22 o 
  -4   0  11     4090.57     3573.95    249.88 o 
  -3   0  11       55.51       27.22     42.54 o 
  -2   0  11     2142.39     2016.80    175.99 o 
  -1   0  11     1509.23     1468.33     98.98 o 
   0   0  11      476.17      478.65     65.39 o 
   1   0  11     2302.32     2428.42    162.50 o 
   2   0  11     1137.64     1066.14     85.98 o 
   3   0  11     2871.38     2743.74    283.79 o 
   4   0  11     3399.08     3236.57    176.59 o 
   5   0  11      913.72      900.65     89.10 o 
   6   0  11     2621.28     2645.15    207.83 o 
   7   0  11     2131.88     2156.08    196.65 o 
   8   0  11      808.49      689.85    132.96 o 
   9   0  11      660.71      699.57    140.98 o 
  10   0  11     1526.90     1611.35    192.76 o 
  -7   1  11     1451.44     1657.29    215.61 o 
  -6   1  11      386.43      418.09    118.38 o 
  -5   1  11      879.54      945.57    150.95 o 
  -4   1  11     2545.10     2458.96    207.83 o 
  -3   1  11      452.79      465.98    103.31 o 
  -2   1  11      801.15      753.29    120.32 o 
  -1   1  11     1514.85     1578.40    209.41 o 
   0   1  11      318.48      285.32     52.55 o 
   1   1  11     1732.72     1603.34    100.46 o 
   2   1  11       36.44       47.36     29.32 o 
   3   1  11      734.63      598.99     83.01 o 
   4   1  11     3694.02     3208.74    627.74 o 
   5   1  11      307.92      320.67     58.69 o 
   6   1  11     1250.50     1236.04    140.98 o 
   7   1  11      391.12      478.62    110.36 o 
   8   1  11       97.87       52.26     55.18 o 
   9   1  11     1686.53     1799.49    192.76 o 
  10   1  11       35.08       59.80     73.90 o 
  -7   2  11      921.68      895.49    167.97 o 
  -6   2  11      162.67      175.26     83.62 o 
  -5   2  11     7567.61     7332.87    368.26 o 
  -4   2  11     1719.71     1652.92    171.37 o 
  -3   2  11     1980.92     1874.36    174.53 o 
  -2   2  11    11792.23    11419.96    405.45 o 
  -1   2  11     1434.73     1375.01     94.26 o 
   0   2  11     5859.82     5831.42    347.72 o 
   1   2  11    11625.31    10814.20   1718.67 o 
   2   2  11       17.41       29.49     27.27 o 
   3   2  11     5734.81     5558.71    249.40 o 
   4   2  11    17833.96    17214.26   1174.91 o 
   5   2  11     1934.55     1964.39    114.59 o 
   6   2  11     3091.97     3243.36    227.03 o 
   7   2  11     2919.31     2873.40    222.17 o 
   8   2  11     2269.07     2331.83    207.59 o 
   9   2  11     1370.73     1583.88    179.88 o 
  10   2  11      457.84      552.75    135.64 o 
  -7   3  11      285.31      254.50     99.90 o 
  -6   3  11      717.26      776.63    151.19 o 
  -5   3  11      403.33      351.97    104.52 o 
  -4   3  11        5.00       12.40     45.21 o 
  -3   3  11     3655.34     3574.68    236.76 o 
  -2   3  11       18.80       44.73     47.89 o 
  -1   3  11       69.08       65.98     32.88 o 
   0   3  11     2679.58     2704.87    127.61 o 
   1   3  11      358.46      348.93     57.34 o 
   2   3  11      297.58      276.37     52.42 o 
   3   3  11     3674.37     3400.73    274.31 o 
   4   3  11     1583.26     1666.29    159.46 o 
   5   3  11      740.20      868.02    130.77 o 
   6   3  11     3401.83     3345.21    231.17 o 
   7   3  11       30.54       48.62     49.10 o 
   8   3  11      782.46      786.84    140.25 o 
   9   3  11     3541.37     3553.04    261.79 o 
  10   3  11       15.43       43.51     67.58 o 
  -6   4  11     1522.68     1481.06    184.98 o 
  -5   4  11     1254.08     1321.60    176.72 o 
  -4   4  11     1368.90     1435.85    165.05 o 
  -3   4  11     2602.83     2715.40    208.07 o 
  -2   4  11      992.71     1115.96    131.26 o 
  -1   4  11     1943.76     1736.24    107.22 o 
   0   4  11     3157.11     3119.74    475.21 o 
   1   4  11      579.72      585.71     69.08 o 
   2   4  11     3275.70     3205.46    136.28 o 
   3   4  11     1049.98     1017.27    125.67 o 
   4   4  11       17.76       44.97     45.94 o 
   5   4  11     1762.26     1770.32    168.69 o 
   6   4  11      712.27      816.74    133.21 o 
   7   4  11      362.04      407.40    108.90 o 
   8   4  11     3089.07     3214.68    244.53 o 
   9   4  11      744.82      881.15    154.84 o 
  10   4  11      335.01      335.93    114.97 o 
  -6   5  11      995.83     1107.94    177.20 o 
  -5   5  11      108.87      131.50     76.33 o 
  -4   5  11     3464.51     3577.11    252.56 o 
  -3   5  11     2049.96     2124.97    187.41 o 
  -2   5  11       78.38       72.92     55.66 o 
  -1   5  11     3419.13     3591.02    234.45 o 
   0   5  11     3480.80     3380.83    145.58 o 
   1   5  11     1842.23     1750.37    106.15 o 
   2   5  11     1328.54     1405.47    145.85 o 
   3   5  11     1754.16     1897.45    171.13 o 
   4   5  11     3837.87     4030.69    250.13 o 
   5   5  11     1218.60     1118.15    137.09 o 
   6   5  11       12.16       -7.05     31.60 o 
   7   5  11     1616.31     1760.84    181.33 o 
   8   5  11     2143.38     2169.94    205.89 o 
   9   5  11       40.41       27.71     54.94 o 
  -6   6  11     1066.18     1146.59    184.01 o 
  -5   6  11       66.77       86.54     69.76 o 
  -4   6  11     3244.08     3555.47    254.50 o 
  -3   6  11      431.62      347.36     97.47 o 
  -2   6  11      533.03      592.54     77.23 o 
  -1   6  11     2666.64     2818.44    138.28 o 
   0   6  11      316.69      282.45     85.08 o 
   1   6  11     1931.99     1954.09    172.83 o 
   2   6  11     3080.31     3126.93    218.53 o 
   3   6  11      194.21      197.38     73.90 o 
   4   6  11     5419.88     6079.09    313.08 o 
   5   6  11     1077.41     1125.69    153.62 o 
   6   6  11     1766.04     2003.43    190.81 o 
   7   6  11     1305.28     1392.58    161.40 o 
   8   6  11     1283.03     1219.03    173.31 o 
   9   6  11      840.32      988.83    169.18 o 
  -5   7  11     1447.46     1567.35    186.93 o 
  -4   7  11     1547.02     1771.54    186.93 o 
  -3   7  11      849.30      779.06    133.93 o 
  -2   7  11     2136.54     2433.31    138.71 o 
  -1   7  11     1763.98     1712.96    165.78 o 
   0   7  11      456.05      379.44     97.96 o 
   1   7  11     4682.06     4801.48    275.89 o 
   2   7  11     1723.25     1637.12    168.21 o 
   3   7  11        5.59       17.02     48.13 o 
   4   7  11     6921.95     7000.10    348.33 o 
   5   7  11      669.36      797.05    140.01 o 
   6   7  11      261.08      362.91    105.74 o 
   7   7  11     3833.19     4018.78    280.02 o 
   8   7  11        4.94       -4.62     51.78 o 
  -4   8  11     1024.71     1388.94    183.28 o 
  -2   8  11      956.27     1051.06    149.98 o 
  -1   8  11      507.89      614.98    122.75 o 
   0   8  11     3158.68     3334.52    238.94 o 
   1   8  11     1320.03     1562.49    169.91 o 
   2   8  11      245.74      245.26     87.26 o 
   3   8  11     2439.43     2606.75    219.50 o 
   4   8  11     1912.85     2036.73    197.62 o 
   5   8  11       28.74       44.73     55.66 o 
   6   8  11     1889.94     2036.98    203.21 o 
   7   8  11      248.59      311.62    111.33 o 
   8   8  11       78.77      118.38     83.86 o 
  -2   9  11     1777.32     1993.47    198.35 o 
  -1   9  11        8.57        6.08     57.85 o 
   0   9  11     2244.03     2406.45    213.42 o 
   1   9  11     1632.87     1688.41    181.58 o 
   2   9  11      129.97      151.68     79.73 o 
   3   9  11     1985.41     2038.68    201.51 o 
   4   9  11      932.85      944.84    157.27 o 
   5   9  11      257.58      269.81     97.47 o 
   6   9  11      474.55      595.29    136.61 o 
   7   9  11      627.98      638.07    147.30 o 
  -2  10  11      293.68      357.08    111.81 o 
  -1  10  11      164.05      269.81     99.90 o 
   0  10  11     3711.96     4071.28    288.53 o 
   1  10  11        6.97       43.02     57.61 o 
   2  10  11      646.20      758.15    154.11 o 
   3  10  11     2394.19     2469.41    232.87 o 
   4  10  11      220.57      172.83     87.75 o 
   5  10  11      611.76      652.90    146.57 o 
   1  11  11      114.89      131.99     92.86 o 
   2  11  11     2239.74     2482.05    245.26 o 
  -1  -6  12       63.96       20.90     62.47 o 
   0  -6  12     1797.43     1925.89    213.66 o 
   1  -6  12      395.77      440.50     85.15 o 
   2  -6  12      158.62      140.92     71.95 o 
   3  -6  12     2944.85     3286.62    229.22 o 
   4  -6  12      743.61      829.62    159.21 o 
   5  -6  12      468.67      495.88    136.12 o 
  -3  -5  12      869.70     1043.77    175.01 o 
  -2  -5  12       91.12      146.82     87.75 o 
  -1  -5  12      870.78      855.63    156.05 o 
   0  -5  12      969.95      975.46    160.67 o 
   1  -5  12      103.19       91.49     51.56 o 
   2  -5  12     1943.21     2086.37    209.90 o 
   3  -5  12     1111.28     1149.34    215.85 o 
   4  -5  12      378.57      484.83     86.75 o 
   5  -5  12     3087.18     3193.53    260.09 o 
   6  -5  12      205.14      199.08     90.91 o 
  -4  -4  12      776.94      740.41    152.41 o 
  -3  -4  12     1415.26     1498.56    193.97 o 
  -2  -4  12      117.15      114.97     75.11 o 
  -1  -4  12      960.37      884.55    149.01 o 
   0  -4  12     1921.23     1845.19    192.52 o 
   1  -4  12      928.59      862.53    111.69 o 
   2  -4  12     1822.54     1920.94    145.12 o 
   3  -4  12      360.97      426.02     76.24 o 
   4  -4  12      650.86      687.21     95.02 o 
   5  -4  12     2122.20     2114.28    207.34 o 
   6  -4  12       41.76       50.80     58.34 o 
   7  -4  12     1811.85     1836.44    207.83 o 
  -5  -3  12       19.29        9.97     71.46 o 
  -4  -3  12     3811.55     4147.36    298.25 o 
  -3  -3  12      483.65      517.51    128.59 o 
  -2  -3  12      536.04      532.34    123.97 o 
  -1  -3  12     3613.32     3712.26    262.77 o 
   0  -3  12      104.63      143.18     49.03 o 
   1  -3  12      960.10      962.09     98.48 o 
   2  -3  12     2279.23     2431.73    172.34 o 
   3  -3  12      348.81      303.64     67.16 o 
   4  -3  12     1881.76     1895.83    131.30 o 
   5  -3  12     1754.58     1537.21    173.07 o 
   6  -3  12     1032.03      976.44    158.49 o 
   7  -3  12     2071.18     2217.58    216.82 o 
   8  -3  12      610.24      633.94    147.55 o 
  -5  -2  12     1082.54     1069.05    173.07 o 
  -4  -2  12     2210.76     1913.25    200.78 o 
  -3  -2  12      390.49      329.85    100.88 o 
  -2  -2  12     2248.20     2184.77    200.78 o 
  -1  -2  12     2591.78     2274.46    201.27 o 
   0  -2  12      526.15      532.58     75.27 o 
   1  -2  12     2166.03     2133.72    189.84 o 
   2  -2  12     3069.89     2992.02    219.25 o 
   3  -2  12      423.51      447.83     74.24 o 
   4  -2  12     5999.70     5999.13    504.02 o 
   5  -2  12      995.99      910.64    101.80 o 
   8  -2  12      220.74      228.01     97.23 o 
  -5  -1  12     1656.88     1470.61    194.46 o 
  -4  -1  12      697.21      814.06    147.30 o 
  -3  -1  12      391.69      403.51    105.01 o 
  -2  -1  12     2154.75     2083.40    192.52 o 
  -1  -1  12      913.94      734.58    126.64 o 
   0  -1  12      611.57      573.72     76.50 o 
   1  -1  12     3091.89     3078.90    218.53 o 
   2  -1  12       41.04       26.74     25.77 o 
   3  -1  12     1829.79     1702.31    193.37 o 
   4  -1  12     6228.80     5812.23    396.09 o 
   5  -1  12      303.12      301.58     65.80 o 
   6  -1  12     1996.79     1960.65    194.22 o 
   7  -1  12      821.33      869.24    149.98 o 
   8  -1  12      228.43      254.74    100.15 o 
   9  -1  12     2103.78     2348.11    231.65 o 
  -6   0  12      404.88      431.46    129.07 o 
  -5   0  12     1678.51     1558.12    184.98 o 
  -4   0  12      199.99      145.12     77.54 o 
  -3   0  12     2521.62     2137.37    197.86 o 
  -2   0  12     1431.89     1298.76    149.01 o 
  -1   0  12       15.98       43.51     43.02 o 
   0   0  12     1355.82     1462.49    103.26 o 
   1   0  12     1697.19     1831.55    209.29 o 
   2   0  12      890.46      812.12     85.96 o 
   3   0  12      454.94      398.34     67.97 o 
   4   0  12     4665.52     4346.83    235.54 o 
   5   0  12     1581.13     1487.19    110.89 o 
   6   0  12      412.30      447.50    112.30 o 
   7   0  12      113.48      192.03     82.16 o 
   8   0  12     1246.89     1269.10    177.20 o 
   9   0  12      577.41      692.04    148.03 o 
  -6   1  12     1428.71     1290.25    189.36 o 
  -5   1  12      669.11      496.36    126.40 o 
  -4   1  12      434.97      368.75    108.17 o 
  -3   1  12     3055.92     3104.08    233.60 o 
  -2   1  12      307.31      264.95     87.02 o 
  -1   1  12      649.20      693.25    118.86 o 
   0   1  12     7053.22     7218.58    262.28 o 
   1   1  12      320.71      320.34     59.01 o 
   2   1  12     1329.98     1258.06     95.59 o 
   3   1  12     9666.19     9499.28    614.37 o 
   4   1  12       69.91       69.58     36.49 o 
   5   1  12      897.75      898.70     91.29 o 
   6   1  12     5257.09     5364.93    305.30 o 
   7   1  12      844.74      808.47    141.96 o 
   8   1  12     1620.21     1653.89    184.01 o 
   9   1  12     3346.68     3284.93    264.95 o 
  -6   2  12      789.98      602.34    146.09 o 
  -5   2  12      818.58      820.38    150.46 o 
  -4   2  12     2043.13     1961.87    193.97 o 
  -3   2  12     1086.14     1126.66    154.84 o 
  -2   2  12      311.48      321.10     88.97 o 
  -1   2  12     5091.94     4652.96    261.55 o 
   0   2  12     2787.29     2680.59    134.08 o 
   1   2  12      167.23      193.52     65.39 o 
   2   2  12     7432.63     7062.20    421.74 o 
   3   2  12      309.44      318.74     59.22 o 
   4   2  12     2335.74     2357.62    209.29 o 
   5   2  12     6412.27     6357.90    321.83 o 
   6   2  12      135.18      122.27     67.82 o 
   7   2  12     2805.92     2665.81    222.66 o 
   8   2  12     6741.21     6400.68    352.22 o 
   9   2  12       90.63      101.36     74.38 o 
  -6   3  12     1935.59     1912.04    213.66 o 
  -5   3  12       33.80       58.58     60.53 o 
  -4   3  12     1444.06     1445.09    168.94 o 
  -3   3  12     3021.74     2712.24    217.31 o 
  -2   3  12      227.77      188.87     73.90 o 
  -1   3  12      786.52      750.40     96.14 o 
   0   3  12     5704.81     5525.67    190.36 o 
   1   3  12      283.37      317.82     57.64 o 
   2   3  12      728.04      731.54     78.45 o 
   3   3  12     2249.96     2175.64    122.10 o 
   4   3  12     1931.01     1871.93    175.74 o 
   5   3  12      923.82      981.30    144.87 o 
   6   3  12        1.31       36.95     43.02 o 
   7   3  12      619.70      737.98    136.37 o 
   8   3  12      711.22      769.09    143.17 o 
   9   3  12       27.79        5.35     55.91 o 
  -6   4  12      186.92      186.44     97.96 o 
  -5   4  12      912.30      781.25    150.22 o 
  -4   4  12     3062.86     2994.21    236.51 o 
  -3   4  12       56.03       50.80     58.82 o 
  -2   4  12     1031.10     1082.17    143.90 o 
  -1   4  12     3430.05     3279.89    150.53 o 
   0   4  12       14.59        9.74     29.04 o 
   1   4  12     2656.41     2504.85    128.39 o 
   2   4  12     3016.80     3008.22    141.51 o 
   3   4  12      304.56      287.07     86.05 o 
   4   4  12     5764.77     5795.42    304.57 o 
   5   4  12     1621.88     1659.97    170.40 o 
   6   4  12      784.45      790.97    136.61 o 
   7   4  12     1315.36     1346.88    163.83 o 
   8   4  12      889.89      835.45    149.73 o 
   9   4  12     1469.00     1313.58    185.95 o 
  -5   5  12     1158.64     1367.06    190.09 o 
  -4   5  12      632.54      650.71    136.61 o 
  -3   5  12       55.54       56.88     59.80 o 
  -2   5  12     2679.60     2518.02    202.48 o 
  -1   5  12      396.71      458.68     70.35 o 
   0   5  12      341.78      390.17     65.74 o 
   1   5  12     4044.12     4080.03    246.72 o 
   2   5  12        5.80       -0.73     38.65 o 
   3   5  12      885.84      832.54    132.96 o 
   4   5  12     5436.43     5148.59    293.88 o 
   5   5  12       35.06       35.73     54.45 o 
   6   5  12      467.59      719.75    135.64 o 
   7   5  12     1856.36     1896.97    193.97 o 
   8   5  12      786.60      905.70    156.78 o 
   9   5  12      862.49      937.30    166.99 o 
  -5   6  12     1291.01     1464.05    197.86 o 
  -4   6  12      895.91      840.07    149.73 o 
  -3   6  12     1665.82     2025.31    197.38 o 
  -2   6  12     1450.16     1547.91    160.67 o 
  -1   6  12      690.52      674.58     84.05 o 
   0   6  12     5097.08     5575.68    290.72 o 
   1   6  12     1148.72     1167.25    151.92 o 
   2   6  12      300.77      363.16    101.12 o 
   3   6  12     6536.90     6627.47    333.50 o 
   4   6  12      816.20      993.69    151.68 o 
   5   6  12       93.93       78.51     60.04 o 
   6   6  12     2618.34     2599.70    223.87 o 
   7   6  12       37.84       88.97     63.93 o 
   8   6  12       43.60       55.42     65.14 o 
  -4   7  12      437.79      531.12    131.02 o 
  -3   7  12     1212.61     1230.94    167.97 o 
  -1   7  12      308.48      372.64    101.85 o 
   0   7  12     5317.97     5334.06    298.25 o 
   1   7  12     2076.61     2213.45    197.86 o 
   2   7  12     3250.01     3006.12    231.89 o 
   3   7  12     3989.68     3972.59    267.38 o 
   4   7  12      953.00     1054.71    158.24 o 
   5   7  12     3791.12     3523.14    261.31 o 
   6   7  12     1360.42     1459.67    174.77 o 
   7   7  12      357.90      343.47    108.65 o 
   8   7  12     3551.42     3651.25    285.61 o 
  -1   8  12      191.92      245.99     92.37 o 
   0   8  12     2712.51     2861.98    229.95 o 
   1   8  12       80.68      123.73     69.52 o 
   2   8  12      668.69      675.27    134.66 o 
   3   8  12     1586.60     1777.37    189.60 o 
   4   8  12      897.14      852.71    150.71 o 
   5   8  12     1178.42     1170.90    172.83 o 
   6   8  12      648.61      729.71    148.76 o 
   7   8  12      834.26     1110.37    178.17 o 
  -1   9  12     2676.08     2917.88    239.92 o 
   0   9  12      381.65      416.15    115.22 o 
   1   9  12        2.17      -22.12     51.05 o 
   2   9  12     2747.66     3311.42    259.61 o 
   3   9  12       96.41      195.68     91.64 o 
   4   9  12     1150.59     1251.60    184.25 o 
   5   9  12     2054.58     1916.41    208.32 o 
   6   9  12        5.75       35.00     65.63 o 
   0  10  12      347.43      437.29    125.91 o 
   1  10  12     1542.45     1619.37    195.92 o 
   2  10  12      514.61      644.39    149.25 o 
   3  10  12        7.03       80.70     77.54 o 
   4  10  12     1838.24     1653.65    204.18 o 
  -1  -5  13     1392.12     1454.32    204.18 o 
   0  -5  13        2.60       41.57     71.46 o 
   1  -5  13      322.79      441.02    100.03 o 
   2  -5  13     1097.21     1174.15    123.10 o 
   3  -5  13      423.75      399.22     83.82 o 
   4  -5  13     1300.71     1477.45    136.34 o 
  -2  -4  13     1522.50     1682.82    200.54 o 
  -1  -4  13      740.86      668.70    145.85 o 
   0  -4  13        5.74       15.56     63.69 o 
   1  -4  13     2798.11     3053.77    170.83 o 
   2  -4  13       85.93      126.10     50.98 o 
   3  -4  13      497.28      491.80     86.13 o 
   4  -4  13     5856.47     5821.35    348.45 o 
   5  -4  13      175.36      131.50     76.81 o 
   6  -4  13      630.25      652.66    148.76 o 
  -3  -3  13     1675.59     1771.78    206.61 o 
  -2  -3  13      886.44      939.49    160.43 o 
  -1  -3  13       52.49       59.31     58.34 o 
   0  -3  13     1760.06     1721.95    187.17 o 
   1  -3  13     1056.33     1044.38    107.42 o 
   2  -3  13      128.83      107.20     44.71 o 
   3  -3  13     1911.79     1992.59    322.08 o 
   4  -3  13     1791.89     1641.69    128.64 o 
   5  -3  13      123.61       80.07     45.10 o 
   6  -3  13     2932.32     2985.46    254.01 o 
   7  -3  13       32.83       50.07     63.93 o 
  -4  -2  13      115.42      121.78     89.94 o 
  -3  -2  13     1156.83     1304.59    184.25 o 
  -2  -2  13     1579.99     1551.31    179.63 o 
  -1  -2  13      576.19      584.84    127.13 o 
   0  -2  13     1580.62     1525.54    171.13 o 
   1  -2  13     2665.51     2766.14    153.57 o 
   2  -2  13     1115.04     1121.31    157.03 o 
   3  -2  13     2415.72     2135.42    197.38 o 
   4  -2  13     1984.76     1951.90    190.81 o 
   5  -2  13     2054.81     2036.73    196.89 o 
   7  -2  13       26.84       43.51     66.85 o 
  -4  -1  13      327.01      309.19    105.49 o 
  -3  -1  13     1488.76     1322.58    178.42 o 
  -2  -1  13        6.53       17.02     44.97 o 
  -1  -1  13      293.83      250.61     88.97 o 
   0  -1  13     4724.90     4807.80    290.48 o 
   1  -1  13      136.37      157.83     53.52 o 
   2  -1  13      518.21      566.90     82.20 o 
   3  -1  13     2304.57     2300.73    241.98 o 
   4  -1  13     1058.37      987.26    103.81 o 
   5  -1  13      442.82      455.31     79.73 o 
   6  -1  13      588.04      527.72    126.64 o 
   7  -1  13      931.23      983.24    163.59 o 
   8  -1  13     1136.27     1059.33    175.99 o 
  -5   0  13      335.59      311.14    110.84 o 
  -4   0  13     1610.17     1606.73    188.87 o 
  -3   0  13      552.06      640.99    134.66 o 
  -2   0  13       66.93       83.13     55.91 o 
  -1   0  13     3440.97     3242.63    240.16 o 
   0   0  13     1061.37     1081.51    210.99 o 
   1   0  13       16.63       24.18     33.12 o 
   2   0  13     2892.23     2887.22    267.63 o 
   3   0  13       68.96       65.87     55.18 o 
   4   0  13      448.65      525.10     80.68 o 
   5   0  13     2799.16     2757.87    153.98 o 
   6   0  13      190.39      195.92     82.89 o 
   7   0  13      297.90      392.57    110.36 o 
   8   0  13     2357.49     2467.22    233.11 o 
  -5   1  13      558.79      555.91    140.50 o 
  -4   1  13      990.54     1086.55    170.64 o 
  -3   1  13      705.64      685.96    136.12 o 
  -2   1  13     1882.82     1765.46    181.82 o 
  -1   1  13      444.67      462.82    109.14 o 
   0   1  13     2598.93     2386.41    134.75 o 
   1   1  13     2237.45     2171.10    130.11 o 
   2   1  13      700.99      698.64     84.82 o 
   3   1  13      727.92      776.11     88.46 o 
   4   1  13     5837.82     5614.75    371.30 o 
   5   1  13      725.15      627.62    122.63 o 
   6   1  13        1.21        9.72     47.89 o 
   7   1  13     2018.25     1944.37    200.05 o 
   8   1  13      188.54      260.33     98.20 o 
  -5   2  13      556.35      602.83    144.87 o 
  -4   2  13     2845.17     2577.33    231.65 o 
  -3   2  13      228.86      231.89     90.18 o 
  -2   2  13     1684.48     1571.73    170.88 o 
  -1   2  13     3702.55     3712.74    248.18 o 
   0   2  13      676.36      726.88     83.97 o 
   1   2  13     4598.31     4794.72    378.23 o 
   2   2  13     2159.46     2147.27    167.24 o 
   3   2  13     3418.78     3141.83    162.13 o 
   4   2  13     5715.82     6094.89    320.86 o 
   5   2  13     1700.26     1745.53    181.33 o 
   6   2  13     2908.75     2829.40    232.38 o 
   7   2  13     1380.14     1303.86    176.23 o 
   8   2  13      107.10      185.71     87.02 o 
   9   2  13     2970.65     3156.10    269.81 o 
  -5   3  13     2258.72     2049.37    217.55 o 
  -4   3  13      198.56      159.21     80.46 o 
  -3   3  13       34.47       15.07     51.78 o 
  -2   3  13     2988.15     2838.89    225.57 o 
  -1   3  13      216.14      226.06     78.51 o 
   0   3  13     1654.36     1650.20    112.92 o 
   1   3  13     2966.05     3110.48    152.08 o 
   2   3  13        0.70       -2.63     29.39 o 
   3   3  13     1921.39     1986.08    124.20 o 
   4   3  13     6132.88     5844.76    315.76 o 
   5   3  13        8.49       -5.59     43.27 o 
   6   3  13      855.10      679.64    135.15 o 
   7   3  13     3251.53     3070.29    246.72 o 
   8   3  13      318.03      376.77    112.79 o 
   9   3  13     1966.92     1993.95    218.28 o 
  -5   4  13      690.09      698.36    154.35 o 
  -4   4  13      146.67      196.89     87.99 o 
  -3   4  13     1494.06     1495.65    172.58 o 
  -2   4  13      131.60      244.78     90.67 o 
  -1   4  13      347.88      314.54     92.13 o 
   0   4  13     4543.68     4420.28    375.19 o 
   1   4  13      302.41      362.63     65.59 o 
   2   4  13       37.09       57.37     51.53 o 
   3   4  13     5434.00     6021.48    317.21 o 
   4   4  13       37.37       99.90     66.12 o 
   5   4  13      465.64      500.98    119.35 o 
   6   4  13     2441.81     2023.61    198.84 o 
   7   4  13       66.36       98.93     63.20 o 
   8   4  13      923.71     1125.93    175.01 o 
  -4   5  13      502.97      365.34    116.19 o 
  -3   5  13      510.37      491.01    119.35 o 
  -2   5  13     1192.93     1241.63    154.60 o 
  -1   5  13      939.35      873.86    133.45 o 
   0   5  13     1482.86     1577.07    114.30 o 
   1   5  13     1246.41     1236.04    148.28 o 
   2   5  13     3072.42     2882.64    221.69 o 
   3   5  13      281.06      372.64    106.71 o 
   4   5  13       69.62       44.97     57.12 o 
   5   5  13     2561.50     2648.56    224.85 o 
   6   5  13      285.73      286.59     96.74 o 
   7   5  13        4.41       38.41     56.64 o 
   8   5  13     2334.02     2626.44    242.35 o 
  -4   6  13      499.18      547.16    139.04 o 
  -3   6  13     2427.58     2508.54    222.41 o 
  -2   6  13       40.03        6.56     56.64 o 
  -1   6  13      842.63      985.19    142.20 o 
   0   6  13     3346.57     3470.40    241.86 o 
   1   6  13      560.25      508.52    118.38 o 
   2   6  13      708.95      928.06    148.03 o 
   3   6  13     1565.12     1583.15    174.77 o 
   4   6  13     2683.74     2767.66    230.44 o 
   5   6  13     1963.69     1934.64    197.62 o 
   6   6  13      415.83      565.64    132.23 o 
   7   6  13     1427.25     1407.17    192.27 o 
   8   6  13     1923.29     2044.27    221.20 o 
   0   7  13      436.87      512.65    121.05 o 
   1   7  13      313.33      434.86    117.89 o 
   2   7  13     3538.78     3738.27    264.47 o 
   3   7  13        1.11       22.12     51.78 o 
   4   7  13     2365.43     2437.57    222.17 o 
   5   7  13     2950.22     3136.17    255.96 o 
   6   7  13       31.07       25.77     52.75 o 
   7   7  13     1213.53     1284.90    192.52 o 
   0   8  13       34.29       65.39     68.30 o 
   1   8  13     2498.33     2624.25    228.01 o 
   2   8  13      982.22     1207.12    172.58 o 
   3   8  13       65.97       87.99     64.66 o 
   4   8  13     3206.96     3517.31    275.16 o 
   5   8  13      782.99      636.62    146.33 o 
   6   8  13       75.39      102.09     81.19 o 
   0   9  13     1127.30     1071.48    170.64 o 
   1   9  13     1328.32     1535.27    189.60 o 
   2   9  13      164.45      269.09    103.06 o 
   3   9  13     1064.66     1211.73    185.22 o 
   4   9  13     1427.70     1825.99    209.77 o 
   0  -4  14     1030.81      968.66    170.88 o 
   1  -4  14      590.54      439.97    126.16 o 
   2  -4  14     1385.88     1655.76    193.37 o 
   3  -4  14      630.64      798.55    130.05 o 
   4  -4  14       34.91       36.63     47.44 o 
  -2  -3  14      189.92      166.51     97.72 o 
  -1  -3  14      996.41      752.81    152.89 o 
   0  -3  14     2911.64     2964.31    253.53 o 
   1  -3  14      510.58      423.68    117.89 o 
   2  -3  14      986.17     1184.47    168.69 o 
   3  -3  14      937.74     1057.16    204.67 o 
   4  -3  14      871.35      909.64    113.17 o 
   5  -3  14      685.53      759.37    108.20 o 
  -2  -2  14      432.89      386.00    114.73 o 
  -1  -2  14     2387.43     2227.79    219.01 o 
   0  -2  14      578.30      602.59    134.18 o 
   1  -2  14     1062.37     1017.22    109.67 o 
   2  -2  14     2354.60     2232.16    382.84 o 
   3  -2  14      103.33      105.57     48.99 o 
   4  -2  14     2935.68     2870.97    240.16 o 
   5  -2  14     2895.05     2900.38    242.59 o 
   6  -2  14      290.96      283.67    107.44 o 
  -3  -1  14      217.48      244.29    100.63 o 
  -2  -1  14     1364.91     1118.39    172.34 o 
  -1  -1  14      536.80      543.03    126.40 o 
   0  -1  14      294.84      283.18     95.29 o 
   1  -1  14     2020.59     2151.01    141.12 o 
   2  -1  14      959.01     1068.57    109.59 o 
   3  -1  14       79.56       87.57     46.61 o 
   4  -1  14     3913.93     3894.41    212.93 o 
   5  -1  14      626.47      547.04     89.59 o 
   6  -1  14      186.30      184.98     90.18 o 
   7  -1  14     2240.37     2388.95    242.35 o 
  -3   0  14      257.86      221.44     92.86 o 
  -2   0  14      538.44      479.83    123.48 o 
  -1   0  14      971.81     1001.23    155.33 o 
   0   0  14     2081.57     1913.98    190.81 o 
   1   0  14      532.74      530.42     83.09 o 
   2   0  14      256.28      279.92     66.48 o 
   3   0  14     2434.11     2478.87    195.07 o 
   4   0  14     1052.11     1017.73    155.45 o 
   5   0  14      492.57      429.13     81.83 o 
   6   0  14     1525.99     1650.73    193.97 o 
   7   0  14      898.01      973.28    171.13 o 
  -4   1  14        2.72       17.50     53.23 o 
  -3   1  14      257.21      247.69    101.61 o 
  -2   1  14      840.62      896.95    151.92 o 
  -1   1  14       36.34        9.97     49.10 o 
   0   1  14      809.46      815.52    138.80 o 
   1   1  14     1245.93     1288.84    120.44 o 
   2   1  14      549.12      552.83     83.61 o 
   3   1  14      532.99      505.64     81.56 o 
   4   1  14     2002.57     1918.05    131.59 o 
   5   1  14      853.73      736.30     95.23 o 
   6   1  14      805.38      696.90    144.87 o 
   7   1  14      659.74      766.18    151.92 o 
   8   1  14      519.51      640.75    148.52 o 
  -4   2  14       11.82        5.59     62.96 o 
  -3   2  14     2317.61     2116.95    213.66 o 
  -2   2  14      452.01      479.59    121.05 o 
  -1   2  14       63.15       54.69     62.71 o 
   0   2  14     5646.11     5494.25    307.00 o 
   1   2  14      292.12      290.48     64.82 o 
   2   2  14     1039.63     1014.43    102.02 o 
   3   2  14     3225.73     3266.28    164.46 o 
   4   2  14      383.92      370.69    107.93 o 
   5   2  14     1405.67     1496.13    176.72 o 
   6   2  14     1088.84     1211.73    175.01 o 
   7   2  14      465.78      509.73    131.50 o 
   8   2  14     1425.27     1553.26    193.49 o 
  -4   3  14      805.53      924.18    167.48 o 
  -3   3  14     1231.51      974.98    162.13 o 
  -2   3  14      871.25      888.69    149.49 o 
  -1   3  14     2291.07     2205.43    201.51 o 
   0   3  14     2951.39     3026.41    157.66 o 
   1   3  14      618.86      649.31     85.85 o 
   2   3  14     2598.40     2794.48    390.02 o 
   3   3  14     1423.80     1741.88    179.63 o 
   4   3  14        5.21        2.67     46.67 o 
   5   3  14     3683.02     3874.87    276.13 o 
   6   3  14     1408.40     1243.58    178.42 o 
   7   3  14       78.69       57.85     62.71 o 
   8   3  14     3810.98     4062.04    305.06 o 
  -3   4  14     1911.04     1880.92    201.75 o 
  -2   4  14      503.88      511.43    122.02 o 
  -1   4  14      564.36      482.99    115.70 o 
   0   4  14     1707.57     1745.90    123.05 o 
   1   4  14      350.59      368.74     72.24 o 
   2   4  14      533.48      614.01    128.59 o 
   3   4  14      428.23      626.41    130.53 o 
   4   4  14     2062.17     2006.59    198.84 o 
   5   4  14     1663.34     1715.39    187.90 o 
   6   4  14       78.53      156.30     83.38 o 
   7   4  14     1478.99     1681.60    195.19 o 
  -3   5  14        1.73       -8.26     59.55 o 
  -2   5  14      120.84      163.10     85.81 o 
  -1   5  14     3067.63     2913.51    230.44 o 
   0   5  14       11.14       13.86     55.91 o 
   1   5  14      530.93      642.45    129.80 o 
   2   5  14     1459.37     1823.07    185.95 o 
   3   5  14      120.42      138.55     74.38 o 
   4   5  14     1465.88     1473.04    175.01 o 
   5   5  14     1490.38     1618.40    185.95 o 
   6   5  14      109.34      133.45     75.84 o 
   7   5  14      949.53      877.02    163.83 o 
   0   6  14      485.00      376.77    105.98 o 
   1   6  14     3086.69     3773.51    263.98 o 
   2   6  14       56.28       91.15     65.63 o 
   3   6  14      349.89      413.47    116.92 o 
   4   6  14     2917.77     3136.17    254.99 o 
   5   6  14       69.54       96.74     74.38 o 
   6   6  14      549.26      614.50    144.87 o 
   7   6  14     1738.83     1816.02    208.80 o 
   0   7  14     2195.19     2433.92    219.50 o 
   1   7  14     2215.68     2414.96    223.14 o 
   2   7  14      114.94      151.44     81.43 o 
   3   7  14     2717.40     2993.72    249.64 o 
   4   7  14     1124.81     1389.18    192.52 o 
   5   7  14       19.87       74.87     68.79 o 
   6   7  14     2681.92     2666.54    252.31 o 
   0   8  14     1979.81     2201.05    220.71 o 
   1   8  14     1472.01     1446.06    192.76 o 
   2   8  14      267.15      293.88    110.36 o 
   3   8  14     1033.42     1420.54    197.38 o 
   4   8  14      510.76      433.16    130.05 o 
   0  -2  15     1642.99     1587.53    195.19 o 
   1  -2  15     1241.49     1490.79    198.84 o 
   2  -2  15       19.91       52.15     49.13 o 
   3  -2  15     1434.71     1558.85    132.91 o 
   4  -2  15      898.56      988.03    198.23 o 
  -1  -1  15      189.55      218.53     97.47 o 
   0  -1  15     1353.95     1341.05    187.17 o 
   1  -1  15     1791.29     1893.56    203.94 o 
   2  -1  15      945.65      980.58    112.62 o 
   3  -1  15     1115.95     1183.15    138.80 o 
   4  -1  15      564.11      727.02    103.34 o 
   5  -1  15     1434.94     1446.65    137.46 o 
  -2   0  15       10.42       31.84     66.60 o 
  -1   0  15       99.88      178.17     87.26 o 
   0   0  15     3165.99     3116.23    256.20 o 
   1   0  15        8.54       39.38     54.45 o 
   2   0  15      365.65      392.46     78.37 o 
   3   0  15     1006.49     1109.13    146.21 o 
   4   0  15      253.40      297.56     73.09 o 
   5   0  15      658.57      605.60    100.51 o 
   6   0  15      847.69     1040.61    180.36 o 
  -2   1  15       35.22       63.93     68.06 o 
  -1   1  15     2759.77     2791.24    243.56 o 
   0   1  15      276.63      207.10     87.51 o 
   1   1  15       48.58       45.44     43.36 o 
   2   1  15     1566.31     1780.40    130.78 o 
   3   1  15      109.89      120.30     51.72 o 
   4   1  15      507.92      546.08     89.05 o 
   5   1  15     1974.19     2141.26    219.98 o 
   6   1  15      137.04      158.73     86.54 o 
  -2   2  15      889.86      839.83    156.78 o 
  -1   2  15     1729.77     1593.61    183.28 o 
   0   2  15      460.82      607.93    132.72 o 
   1   2  15     1583.45     1619.81    165.90 o 
   2   2  15     1224.16     1297.52    115.84 o 
   3   2  15       19.91       28.62     43.74 o 
   4   2  15     3054.47     3236.07    255.23 o 
   5   2  15      781.68      680.86    148.28 o 
   6   2  15       39.98       46.91     70.25 o 
  -2   3  15      800.76      884.07    158.49 o 
  -1   3  15     2953.13     2722.69    233.84 o 
   0   3  15      187.40      185.95     82.89 o 
   1   3  15     2241.92     2252.38    143.14 o 
   2   3  15     1270.03     1330.11    166.02 o 
   3   3  15      502.32      568.31    129.80 o 
   4   3  15     1441.28     1584.37    184.01 o 
   5   3  15     1373.40     1419.81    192.27 o 
   6   3  15     1291.25     1217.08    185.22 o 
  -2   4  15     1848.98     1816.26    202.48 o 
  -1   4  15       58.97       83.86     68.06 o 
   0   4  15      730.21      769.34    137.09 o 
   1   4  15     2116.67     2065.66    200.54 o 
   2   4  15       30.31       74.62     68.06 o 
   3   4  15      210.56      198.84     88.97 o 
   4   4  15     2096.50     2078.30    210.26 o 
   5   4  15        2.62       27.95     60.77 o 
   6   4  15      558.95      706.14    156.54 o 
   1   5  15      357.61      336.66    106.71 o 
   2   5  15       89.29      121.78     78.03 o 
   3   5  15     1774.05     1950.69    203.70 o 
   4   5  15       85.26      239.67     97.47 o 
   5   5  15      370.36      385.52    123.97 o 
   6   5  15     1420.91     1493.70    204.43 o 
   1   6  15      888.95     1135.17    171.13 o 
   2   6  15      990.77     1282.23    179.39 o 
   3   6  15      799.00      706.62    149.25 o 
   4   6  15      152.83      192.27     95.04 o 
   5   6  15      939.67     1021.89    178.66 o 
   1   7  15      191.96      213.18    101.12 o 
   2   7  15      873.96      997.10    173.31 o 
   3   7  15     1764.93     2001.97    215.61 o 
   2   0  16      701.40      761.56    106.24 o 
   3   0  16       13.13       23.16     47.53 o 
   1   1  16      807.77      801.91    156.05 o 
   2   1  16      372.01      362.21     80.86 o 
   3   1  16      743.68      830.69    224.97 o 
   4   1  16      458.25      510.89     93.95 o 
   0   2  16     1310.32     1369.49    188.14 o 
   1   2  16     2946.35     2604.56    231.89 o 
   2   2  16      211.06      133.41     56.62 o 
   3   2  16      976.36     1066.86    173.56 o 
   4   2  16     2115.74     2435.38    237.97 o 
   0   3  16     2257.56     2323.08    223.63 o 
   1   3  16      232.40      149.25     87.99 o 
   2   3  16      454.78      590.67    138.55 o 
   3   3  16     1768.60     2066.15    215.85 o 
   4   3  16        0.83       28.68     66.85 o 
   1   4  16       13.38        9.97     62.23 o 
   2   4  16     1080.38     1178.92    177.69 o 
   3   4  16     1141.03     1339.11    190.09 o 
   4   4  16       61.44       99.42     83.62 o 
   2   5  16      882.39     1000.26    169.91 o 
                                                 
